# Supplementary material for: Evolutionary Dynamics and Functional Bifurcation of the C2H2 Gene Family in Basidiomycota
Source: J Fungi (Basel). 2025 Jun 27;11(7):487. doi: 10.3390/jof11070487 (PMC12295980; doi:10.3390/jof11070487)
Supplement: Supplementary file 1 [file jof-11-00487-s001.zip]

Archive with 3 entries (3 files):
- Figure S1.jpg
- Figure S2.jpg
- Supplementary tables.xlsx
