# Supplementary material for: Evolutionary Dynamics and Functional Bifurcation of the C2H2 Gene Family in Basidiomycota
Source: J Fungi (Basel). 2025 Jun 27;11(7):487. doi: 10.3390/jof11070487 (PMC12295980; doi:10.3390/jof11070487)
Supplement: Supplementary file 1 [file jof-11-00487-s001.zip › Supplementary tables.xlsx]

## Sheet: TableS1-BUSCO
Table S1. Taxon list of 30 species used for our analyses. BUSCO percentages were obtained with the database 'fungi_odb10'.
#	Taxon Name	Class	Group	Genome	Genome Size	Complete BUSCOs	Complete percentage	Fragmented BUSCOs	Fragmented percentage	Missing BUSCOs	Missing percentage	C2H2 Number
1	Grifola frondosa	Basidiomycota	Agaricomycotina	GCA_001683735	39289314	625	82.5	65	8.6	68	9	32
2	Sarcomyxa edulis	Basidiomycota	Agaricomycotina	GCA_009761415	35651721	665	87.7	23	3	70	9.2	17
3	Sanghuangporus baumii	Basidiomycota	Agaricomycotina	GCA_001481415	31641441	678	89.4	18	2.4	62	8.2	28
4	Laccaria bicolor	Basidiomycota	Agaricomycotina	GCF_000143565	64877444	682	90	9	1.2	67	8.8	42
5	Ganoderma sinense	Basidiomycota	Agaricomycotina	GCA_002760635	48955697	691	91.2	30	4	37	4.9	34
6	Volvariella volvacea	Basidiomycota	Agaricomycotina	GCA_001691835	35313785	696	91.8	14	1.8	48	6.3	35
7	Tricholoma furcatifolium	Basidiomycota	Agaricomycotina	GCA_018854895	49805319	705	93	24	3.2	29	3.8	20
8	Wolfiporia cocos	Basidiomycota	Agaricomycotina	GCA_000344635	50483556	711	93.8	4	0.5	43	5.7	32
9	Agaricus bisporus	Basidiomycota	Agaricomycotina	GCF_000300575	30233745	720	95	10	1.3	28	3.7	31
10	Tremella mesenterica	Basidiomycota	Agaricomycotina	GCF_000271645	28639919	723	95.4	3	0.4	32	4.2	18
11	Paxilius involutus	Basidiomycota	Agaricomycotina	GCA_000827475	58300722	725	95.6	20	2.6	13	1.7	40
12	Termitomyces sp. 'cryptogamus'	Basidiomycota	Agaricomycotina	GCA_020091625	70031285	725	95.6	20	2.6	13	1.7	37
13	Infundibulicybe gibba	Basidiomycota	Agaricomycotina	GCA_015501065	65973163	727	95.9	10	1.3	21	2.8	30
14	Lyophyllum shimeji	Basidiomycota	Agaricomycotina	GCA_026008595	31834823	739	97.5	11	1.5	8	1.1	39
15	Fistulina hepatica	Basidiomycota	Agaricomycotina	GCA_000934395	33847808	744	98.2	3	0.4	11	1.5	17
16	Pleurotus ostreatus	Basidiomycota	Agaricomycotina	GCF_014466165	34970470	745	98.3	3	0.4	10	1.3	50
17	Schizophyllum commune	Basidiomycota	Agaricomycotina	GCF_000143185	38670379	747	98.5	6	0.8	5	0.7	74
18	Scleroderma citrinum	Basidiomycota	Agaricomycotina	GCA_000827425	56144862	748	98.7	8	1.1	2	0.3	38
19	Armillaria mellea	Basidiomycota	Agaricomycotina	GCA_030407055	70852771	750	98.9	1	0.1	7	0.9	51
20	Suillus luteus	Basidiomycota	Agaricomycotina	GCA_000827255	37014302	750	98.9	3	0.4	5	0.7	37
21	Lentinula edodes	Basidiomycota	Agaricomycotina	GCF_021015755	45594472	753	99.3	1	0.1	4	0.5	44
22	Pleurotus eryngii	Basidiomycota	Agaricomycotina	GCA_015484515	44606964	754	99.5	0	0	4	0.5	43
23	Hypsizygus marmoreus	Basidiomycota	Agaricomycotina	GCA_001605315	42710661	755	99.6	1	0.1	2	0.3	44
24	Lentinus tigrinus	Basidiomycota	Agaricomycotina	GCA_003813185	39530113	756	99.7	1	0.1	1	0.1	43
25	Mixia osmundae	Basidiomycota	Pucciniomycotina	GCF_000708205	13634488	716	94.5	9	1.2	33	4.4	24
26	Microbotryum silenes-dioicae	Basidiomycota	Pucciniomycotina	GCA_900120095	33586740	724	95.5	10	1.3	24	3.2	25
27	Microbotryum intermedium	Basidiomycota	Pucciniomycotina	GCA_900096595	23461035	727	95.9	9	1.2	22	2.9	27
28	Testicularia cyperi	Basidiomycota	Ustilaginomycotina	GCA_003144125	20778962	725	95.6	9	1.2	24	3.2	25
29	Pseudozyma flocculosa	Basidiomycota	Ustilaginomycotina	GCA_900322975	27106246	736	97.1	1	0.1	21	2.8	28
30	Sporisorium reilianum	Basidiomycota	Ustilaginomycotina	GCA_900162835	18522598	743	98	4	0.5	11	1.5	27

## Sheet: Table S2. Basic gene informatio
			Table S2. Basic gene information
Gene ID	Protein ID	GeneName	Species	Class	Tree group	Chr	Start	End	Strand	Genelen	ExonLen	ExonNum	CDSLen	CDSNum	IntronLen	IntronNum	AALen	Mw(Da)	pI	Grand Average of Hydropathicity	subcellular localization
gene-AGABI2DRAFT_189243	XP_006453903.1	AbC2H2_1	Agaricus bisporus	Agaricomycotina	group II	NW_006267344.1	398866	400925	+	2060	1886	4	1554	4	174	3	517	57175.9	6.87	-0.841	Nucleus
gene-AGABI2DRAFT_189365	XP_006454040.1	AbC2H2_2	Agaricus bisporus	Agaricomycotina	group II	NW_006267344.1	807014	809507	-	2494	2265	5	2016	5	229	4	671	73800.1	9.31	-0.736	Nucleus
gene-AGABI2DRAFT_189528	XP_006454252.1	AbC2H2_3	Agaricus bisporus	Agaricomycotina	group IV	NW_006267344.1	1370844	1372712	+	1869	1555	7	1215	6	314	6	404	43083.9	9.09	-0.65	Cytoplasm
gene-AGABI2DRAFT_189981	XP_006454736.1	AbC2H2_4	Agaricus bisporus	Agaricomycotina	group III	NW_006267344.1	2585135	2586818	+	1684	1577	3	1044	2	107	2	347	38098.8	7.08	-0.671	Nucleus
gene-AGABI2DRAFT_114694	XP_006454924.1	AbC2H2_5	Agaricus bisporus	Agaricomycotina	group VI	NW_006267344.1	3202581	3203543	+	963	849	3	849	3	114	2	282	31524.8	9.67	-0.522	Nucleus
gene-AGABI2DRAFT_78141	XP_006456565.1	AbC2H2_6	Agaricus bisporus	Agaricomycotina	group VI	NW_006267348.1	747457	748870	-	1414	1269	3	1269	3	145	2	422	46736.3	8.09	-0.664	Nucleus
gene-AGABI2DRAFT_122840	XP_006456968.1	AbC2H2_7	Agaricus bisporus	Agaricomycotina	group II	NW_006267349.1	852304	853501	+	1198	1146	2	1146	2	52	1	381	41000.4	9.19	-0.907	Cytoplasm
gene-AGABI2DRAFT_122941	XP_006457069.1	AbC2H2_8	Agaricus bisporus	Agaricomycotina	group II	NW_006267350.1	301832	302875	+	1044	771	6	771	6	273	5	256	28857	7.99	-0.804	Nucleus
gene-AGABI2DRAFT_79223	XP_006457114.1	AbC2H2_9	Agaricus bisporus	Agaricomycotina	group VI	NW_006267350.1	419909	420484	-	576	576	1	576	1	0	0	191	21730.3	9.91	-0.89	Nucleus
gene-AGABI2DRAFT_196103	XP_006457359.1	AbC2H2_10	Agaricus bisporus	Agaricomycotina	group VI	NW_006267351.1	574039	575290	-	1252	1195	2	1053	2	57	1	350	41286.8	8.24	-0.81	Cytoplasm
gene-AGABI2DRAFT_230069	XP_006457592.1	AbC2H2_11	Agaricus bisporus	Agaricomycotina	group II	NW_006267353.1	156741	158622	-	1882	1721	4	1434	4	161	3	477	52687.5	9.8	-1.002	Nucleus
gene-AGABI2DRAFT_148622	XP_006458127.1	AbC2H2_12	Agaricus bisporus	Agaricomycotina	group VI	NW_006267355.1	1128319	1130421	+	2103	2004	3	2004	3	99	2	667	72299.2	5.79	-0.918	Cytoskeleton
gene-AGABI2DRAFT_115875	XP_006458908.1	AbC2H2_13	Agaricus bisporus	Agaricomycotina	group VI	NW_006267366.1	160916	162186	+	1271	1035	5	1035	5	236	4	344	38905.6	6.63	-0.565	Nucleus
gene-AGABI2DRAFT_184201	XP_006459542.1	AbC2H2_14	Agaricus bisporus	Agaricomycotina	group VI	NW_006267366.1	2019229	2020044	+	816	765	2	480	2	51	1	159	17971.3	10.76	-1.011	Nucleus
gene-AGABI2DRAFT_116508	XP_006459545.1	AbC2H2_15	Agaricus bisporus	Agaricomycotina	group VI	NW_006267366.1	2028370	2029863	+	1494	1341	4	1341	4	153	3	446	48853.1	7.71	-0.558	Nucleus
gene-AGABI2DRAFT_66005	XP_006459560.1	AbC2H2_16	Agaricus bisporus	Agaricomycotina	group IV	NW_006267366.1	2063721	2064652	-	932	813	3	813	3	119	2	270	28999.2	9.9	-0.776	Nucleus
gene-AGABI2DRAFT_192334	XP_006460722.1	AbC2H2_17	Agaricus bisporus	Agaricomycotina	group III	NW_006267368.1	237760	239605	+	1846	1716	3	1347	1	130	2	448	48384.8	5.83	-0.379	Nucleus
gene-AGABI2DRAFT_117665	XP_006460737.1	AbC2H2_18	Agaricus bisporus	Agaricomycotina	group II	NW_006267368.1	274992	275900	-	909	801	3	801	3	108	2	266	29499.7	8.8	-1.148	Nucleus
gene-AGABI2DRAFT_192406	XP_006460810.1	AbC2H2_19	Agaricus bisporus	Agaricomycotina	group IV	NW_006267368.1	460193	461404	-	1212	996	5	843	5	216	4	280	30414	9.81	-0.834	Nucleus
gene-AGABI2DRAFT_204101	XP_006460842.1	AbC2H2_20	Agaricus bisporus	Agaricomycotina	group II	NW_006267368.1	544325	545120	+	796	690	3	645	3	106	2	214	23249.2	6.91	-0.786	Nucleus
gene-AGABI2DRAFT_204147	XP_006460868.1	AbC2H2_21	Agaricus bisporus	Agaricomycotina	group III	NW_006267368.1	610168	611927	-	1760	1550	5	1479	5	210	4	492	55618.5	8.66	-0.845	Cytoplasm
gene-AGABI2DRAFT_204206	XP_006460902.1	AbC2H2_22	Agaricus bisporus	Agaricomycotina	group V	NW_006267368.1	689233	692231	+	2999	2308	9	2190	9	691	8	729	82936	7.43	-0.44	Cytoplasm
gene-AGABI2DRAFT_118143	XP_006461233.1	AbC2H2_23	Agaricus bisporus	Agaricomycotina	group V	NW_006267368.1	1623616	1624669	+	1054	948	3	948	3	106	2	315	33797.2	10.41	-0.726	Nucleus
gene-AGABI2DRAFT_204095	XP_006461501.1	AbC2H2_24	Agaricus bisporus	Agaricomycotina	group III	NW_006267368.1	533309	533819	-	511	511	1	483	1	0	0	160	17883.8	9.74	-0.882	Nucleus
gene-AGABI2DRAFT_206111	XP_006461991.1	AbC2H2_25	Agaricus bisporus	Agaricomycotina	group VI	NW_006267369.1	1401612	1402656	+	1045	813	5	813	5	232	4	270	29883.2	8.55	-0.787	Nucleus
gene-AGABI2DRAFT_119116	XP_006462257.1	AbC2H2_26	Agaricus bisporus	Agaricomycotina	group II	NW_006267369.1	2223184	2225754	-	2571	2571	1	2571	1	0	0	856	91827.6	8.22	-0.698	Cell membrane
gene-AGABI2DRAFT_206880	XP_006462510.1	AbC2H2_27	Agaricus bisporus	Agaricomycotina	group I	NW_006267370.1	666384	668794	+	2411	2248	3	2142	3	163	2	713	77582.8	10.07	-0.856	Cytoplasm
gene-AGABI2DRAFT_224564	XP_006462909.1	AbC2H2_28	Agaricus bisporus	Agaricomycotina	group V	NW_006267370.1	1766973	1769836	+	2864	2367	10	2271	10	497	9	756	84110	7.86	-0.401	Cytoplasm
gene-AGABI2DRAFT_193980	XP_006462922.1	AbC2H2_29	Agaricus bisporus	Agaricomycotina	group V	NW_006267370.1	1816259	1817882	+	1624	1364	6	1008	5	260	5	335	37042.8	5.96	-0.505	Nucleus
gene-AGABI2DRAFT_120195	XP_006463370.1	AbC2H2_30	Agaricus bisporus	Agaricomycotina	group VI	NW_006267371.1	1235050	1236742	+	1693	1350	6	1350	6	343	5	449	49527.3	6.19	-0.674	Nucleus
gene-AGABI2DRAFT_120641	XP_006463846.1	AbC2H2_31	Agaricus bisporus	Agaricomycotina	group VI	NW_006267372.1	671391	674870	+	3480	2859	12	2859	12	621	11	952	102425	7.09	-0.557	Cytoplasm
gene-F5146DRAFT_941458	KAK0183669.1	AmC2H2_1	Armillaria mellea	Agaricomycotina	group II	JAUDZF010000093.1	35811	36400	+	590	531	2	531	2	59	1	176	20792.5	10.18	-1.529	Nucleus
gene-F5146DRAFT_941453	KAK0183670.1	AmC2H2_2	Armillaria mellea	Agaricomycotina	group II	JAUDZF010000093.1	41877	42381	+	505	453	2	453	2	52	1	150	17464.2	10.19	-1.239	Nucleus
gene-F5146DRAFT_963526	KAK0185015.1	AmC2H2_3	Armillaria mellea	Agaricomycotina	group II	JAUDZF010000014.1	446811	447429	+	619	568	2	378	2	51	1	125	14241.1	9.1	-0.958	Cytoplasm
gene-F5146DRAFT_1005792	KAK0185177.1	AmC2H2_4	Armillaria mellea	Agaricomycotina	group II	JAUDZF010000013.1	268447	269690	+	1244	1188	2	1188	2	56	1	395	43256	10.06	-0.807	Nucleus
gene-F5146DRAFT_1144385	KAK0185182.1	AmC2H2_5	Armillaria mellea	Agaricomycotina	group II	JAUDZF010000013.1	285580	287352	+	1773	1716	2	1716	2	57	1	571	63787.6	6.33	-1.146	Nucleus
gene-F5146DRAFT_1069971	KAK0185365.1	AmC2H2_6	Armillaria mellea	Agaricomycotina	group II	JAUDZF010000012.1	34806	35730	-	925	840	4	552	3	85	3	183	20865.9	8.68	-1.006	Nucleus
gene-F5146DRAFT_1063043	KAK0186969.1	AmC2H2_7	Armillaria mellea	Agaricomycotina	group II	JAUDZF010000009.1	259677	263189	-	3513	3045	5	2958	5	468	4	985	106056	6.46	-0.689	Nucleus
gene-F5146DRAFT_1063423	KAK0187088.1	AmC2H2_8	Armillaria mellea	Agaricomycotina	group VI	JAUDZF010000009.1	773709	774670	-	962	916	2	861	2	46	1	286	31945.5	6.63	-0.764	Cytoplasm
gene-F5146DRAFT_763251	KAK0187106.1	AmC2H2_9	Armillaria mellea	Agaricomycotina	group III	JAUDZF010000009.1	831017	831979	+	963	863	3	450	1	100	2	149	17047.2	10.17	-0.825	Nucleus
gene-F5146DRAFT_1206235	KAK0187485.1	AmC2H2_10	Armillaria mellea	Agaricomycotina	group V	JAUDZF010000008.1	26917	29817	+	2901	2417	10	2220	10	484	9	739	83193.2	6.96	-0.442	Cytoplasm
gene-F5146DRAFT_1060621	KAK0187759.1	AmC2H2_11	Armillaria mellea	Agaricomycotina	group V	JAUDZF010000008.1	1143782	1146911	+	3130	2606	10	2175	10	524	9	724	81470.5	7.6	-0.364	Cytoplasm
gene-F5146DRAFT_1226180	KAK0187796.1	AmC2H2_12	Armillaria mellea	Agaricomycotina	group I	JAUDZF010000008.1	1243194	1245514	-	2321	2268	2	1695	2	53	1	564	62594	8.97	-1.117	Cytoplasm
gene-F5146DRAFT_932548	KAK0188758.1	AmC2H2_13	Armillaria mellea	Agaricomycotina	group VI	JAUDZF010000007.1	1519652	1521307	-	1656	1245	7	1245	7	411	6	414	46466.6	6.56	-0.569	Nucleus
gene-F5146DRAFT_1056877	KAK0188838.1	AmC2H2_14	Armillaria mellea	Agaricomycotina	group II	JAUDZF010000007.1	1819032	1820217	-	1186	1077	3	816	2	109	2	271	29624.6	9.56	-0.898	Cell membrane
gene-F5146DRAFT_1140690	KAK0189132.1	AmC2H2_15	Armillaria mellea	Agaricomycotina	group V	JAUDZF010000007.1	2607923	2610334	+	2412	2001	9	2001	9	411	8	666	75891.5	7.62	-0.329	Cytoplasm
gene-F5146DRAFT_1122206	KAK0189719.1	AmC2H2_16	Armillaria mellea	Agaricomycotina	group III	JAUDZF010000006.1	1442551	1443836	-	1286	1132	4	927	4	154	3	308	34538.4	8.08	-0.586	Nucleus
gene-F5146DRAFT_644179	KAK0189884.1	AmC2H2_17	Armillaria mellea	Agaricomycotina	group III	JAUDZF010000006.1	2161030	2162397	-	1368	1160	5	588	2	208	4	195	21782.3	9.04	-0.638	Nucleus
gene-F5146DRAFT_1201698	KAK0190112.1	AmC2H2_18	Armillaria mellea	Agaricomycotina	group II	JAUDZF010000006.1	3068765	3069842	+	1078	965	3	735	3	113	2	244	27594.1	8.22	-0.616	Nucleus
gene-F5146DRAFT_546737	KAK0190275.1	AmC2H2_19	Armillaria mellea	Agaricomycotina	group II	JAUDZF010000005.1	298023	299406	+	1384	1336	2	933	2	48	1	310	33170.5	9.79	-0.781	Nucleus
gene-F5146DRAFT_568385	KAK0190776.1	AmC2H2_20	Armillaria mellea	Agaricomycotina	group VI	JAUDZF010000005.1	1672781	1674053	-	1273	1059	5	738	5	214	4	245	28167.8	6.6	-0.855	Nucleus
gene-F5146DRAFT_569203	KAK0190803.1	AmC2H2_21	Armillaria mellea	Agaricomycotina	group VI	JAUDZF010000005.1	1740142	1741990	-	1849	1496	7	963	6	353	6	320	35190.3	8.18	-0.632	Nucleus
gene-F5146DRAFT_930271	KAK0191497.1	AmC2H2_22	Armillaria mellea	Agaricomycotina	group II	JAUDZF010000005.1	3385815	3386197	+	383	327	2	327	2	56	1	108	12087.8	10.86	-0.924	Cytoplasm
gene-F5146DRAFT_1198189	KAK0191728.1	AmC2H2_23	Armillaria mellea	Agaricomycotina	group V	JAUDZF010000005.1	4270160	4272848	+	2689	2117	11	1893	11	572	10	630	70915.4	4.91	-0.178	Nucleus
gene-F5146DRAFT_483544	KAK0191868.1	AmC2H2_24	Armillaria mellea	Agaricomycotina	group VI	JAUDZF010000004.1	311384	312956	-	1573	1418	4	957	4	155	3	318	35323.5	8.29	-0.556	Nucleus
gene-F5146DRAFT_1041138	KAK0192705.1	AmC2H2_25	Armillaria mellea	Agaricomycotina	group II	JAUDZF010000004.1	3190150	3192199	+	2050	1796	6	1296	5	254	5	431	46868.5	7.17	-0.685	Nucleus
gene-F5146DRAFT_1029562	KAK0193200.1	AmC2H2_26	Armillaria mellea	Agaricomycotina	group V	JAUDZF010000003.1	122398	124785	-	2388	1794	4	1557	4	594	3	518	56089.2	8.7	-0.749	Nucleus
gene-F5146DRAFT_1033907	KAK0194026.1	AmC2H2_27	Armillaria mellea	Agaricomycotina	group IV	JAUDZF010000003.1	2864747	2866518	+	1772	1619	4	1209	4	153	3	402	43987.6	6.42	-0.702	Nucleus
gene-F5146DRAFT_416108	KAK0194034.1	AmC2H2_28	Armillaria mellea	Agaricomycotina	group IV	JAUDZF010000003.1	2876718	2878581	+	1864	1583	6	1128	3	281	5	375	41167	6.01	-0.603	Nucleus
gene-F5146DRAFT_417162	KAK0194046.1	AmC2H2_29	Armillaria mellea	Agaricomycotina	group IV	JAUDZF010000003.1	2912835	2913807	+	973	973	1	564	1	0	0	187	20299.9	8.6	-0.474	Cytoplasm
gene-F5146DRAFT_1119512	KAK0194227.1	AmC2H2_30	Armillaria mellea	Agaricomycotina	group V	JAUDZF010000003.1	3426268	3427493	-	1226	1018	5	666	5	208	4	222	24500.1	8.05	-0.562	Nucleus
gene-F5146DRAFT_924581	KAK0194982.1	AmC2H2_31	Armillaria mellea	Agaricomycotina	group V	JAUDZF010000002.1	927563	930214	+	2652	2190	10	2190	10	462	9	729	81689.4	6.9	-0.409	Cytoplasm
gene-F5146DRAFT_1172717	KAK0195004.1	AmC2H2_32	Armillaria mellea	Agaricomycotina	group III	JAUDZF010000002.1	988656	990745	+	2090	2050	2	1785	2	40	1	594	64217.6	4.53	-0.484	Nucleus
gene-F5146DRAFT_272323	KAK0195106.1	AmC2H2_33	Armillaria mellea	Agaricomycotina	group II	JAUDZF010000002.1	1250648	1251687	-	1040	987	2	696	2	53	1	231	25713.3	9.66	-0.903	Nucleus
gene-F5146DRAFT_996856	KAK0195158.1	AmC2H2_34	Armillaria mellea	Agaricomycotina	group II	JAUDZF010000002.1	1372298	1373268	-	971	753	4	753	4	218	3	250	28478.9	9.17	-1.163	Cytoplasm
gene-F5146DRAFT_1024422	KAK0195159.1	AmC2H2_35	Armillaria mellea	Agaricomycotina	group II	JAUDZF010000002.1	1373992	1375755	-	1764	1539	5	822	5	225	4	273	29511.8	8.84	-0.877	Nucleus
gene-F5146DRAFT_1109556	KAK0195262.1	AmC2H2_36	Armillaria mellea	Agaricomycotina	group II	JAUDZF010000002.1	1819775	1821503	+	1729	1507	6	1278	6	222	5	425	47644.2	6.21	-0.781	Nucleus
gene-F5146DRAFT_283525	KAK0195376.1	AmC2H2_37	Armillaria mellea	Agaricomycotina	group II	JAUDZF010000002.1	2074721	2076586	-	1866	1658	5	1254	5	208	4	417	46314.8	9.04	-1.103	Nucleus
gene-F5146DRAFT_924505	KAK0195406.1	AmC2H2_38	Armillaria mellea	Agaricomycotina	group IV	JAUDZF010000002.1	2151319	2152358	+	1040	837	4	837	4	203	3	278	30012	8.41	-0.776	Nucleus
gene-F5146DRAFT_1026549	KAK0195671.1	AmC2H2_39	Armillaria mellea	Agaricomycotina	group V	JAUDZF010000002.1	2813856	2816888	+	3033	2545	11	2145	11	488	10	714	79140.7	7.21	-0.319	Cytoplasm
gene-F5146DRAFT_1118435	KAK0195801.1	AmC2H2_40	Armillaria mellea	Agaricomycotina	group III	JAUDZF010000002.1	3146711	3148932	+	2222	2019	5	1437	5	203	4	478	54638.4	8.67	-0.884	Nucleus
gene-F5146DRAFT_923163	KAK0196312.1	AmC2H2_41	Armillaria mellea	Agaricomycotina	group II	JAUDZF010000002.1	4916498	4917052	-	555	501	2	501	2	54	1	166	19225.5	9.97	-0.789	Nucleus
gene-F5146DRAFT_1152033	KAK0196350.1	AmC2H2_42	Armillaria mellea	Agaricomycotina	group VI	JAUDZF010000001.1	50564	52086	+	1523	1332	4	1173	4	191	3	390	43352.2	8.1	-0.517	Nucleus
gene-F5146DRAFT_1152056	KAK0196359.1	AmC2H2_43	Armillaria mellea	Agaricomycotina	group VI	JAUDZF010000001.1	84653	85752	+	1100	911	4	792	4	189	3	263	29007.1	6.27	-0.443	Nucleus
gene-F5146DRAFT_1152076	KAK0196362.1	AmC2H2_44	Armillaria mellea	Agaricomycotina	group VI	JAUDZF010000001.1	94280	95379	-	1100	911	4	792	4	189	3	263	29007.1	6.27	-0.443	Nucleus
gene-F5146DRAFT_1014076	KAK0197109.1	AmC2H2_45	Armillaria mellea	Agaricomycotina	group VI	JAUDZF010000001.1	2452995	2455199	-	2205	2088	3	1833	3	117	2	610	66222.9	4.98	-0.981	Cytoplasm
gene-F5146DRAFT_1016496	KAK0197735.1	AmC2H2_46	Armillaria mellea	Agaricomycotina	group III	JAUDZF010000001.1	4440308	4442017	-	1710	1597	3	1056	3	113	2	351	38414.5	5.34	-0.501	Nucleus
gene-F5146DRAFT_89304	KAK0198417.1	AmC2H2_47	Armillaria mellea	Agaricomycotina	group I	JAUDZF010000001.1	6782539	6783541	+	1003	1003	1	531	1	0	0	176	20272.7	9.39	-0.817	Nucleus
gene-F5146DRAFT_96415	KAK0198547.1	AmC2H2_48	Armillaria mellea	Agaricomycotina	group III	JAUDZF010000001.1	7077763	7079165	+	1403	1350	2	960	2	53	1	319	34975.2	6.78	-0.617	Nucleus
gene-F5146DRAFT_1117577	KAK0198959.1	AmC2H2_49	Armillaria mellea	Agaricomycotina	group II	JAUDZF010000001.1	8023447	8025677	-	2231	2081	4	1851	4	150	3	616	68396.3	8.82	-0.763	Nucleus
gene-F5146DRAFT_121049	KAK0199109.1	AmC2H2_50	Armillaria mellea	Agaricomycotina	group VI	JAUDZF010000001.1	8432282	8433615	-	1334	1218	3	876	2	116	2	291	33306.1	7.25	-0.603	Nucleus
gene-F5146DRAFT_121307	KAK0199124.1	AmC2H2_51	Armillaria mellea	Agaricomycotina	group II	JAUDZF010000001.1	8477449	8479465	-	2017	1598	9	1203	8	419	8	400	43796.1	6.83	-0.936	Nucleus
gene-FISHEDRAFT_68159	KIY43188.1	FhC2H2_1	Fistulina hepatica	Agaricomycotina	group VI	KN882115.1	33235	34000	+	766	675	3	675	3	91	2	224	24928.9	10.97	-0.781	Nucleus
gene-FISHEDRAFT_53788	KIY43290.1	FhC2H2_2	Fistulina hepatica	Agaricomycotina	group V	KN882110.1	46601	49569	+	2969	2127	10	2127	10	842	9	708	79135.9	7.46	-0.338	Cytoplasm
gene-FISHEDRAFT_62475	KIY43371.1	FhC2H2_3	Fistulina hepatica	Agaricomycotina	group VI	KN882097.1	146250	147436	+	1187	525	7	525	7	662	6	174	20528.3	8.93	-0.956	Nucleus
gene-FISHEDRAFT_77310	KIY44690.1	FhC2H2_4	Fistulina hepatica	Agaricomycotina	group VI	KN882067.1	140425	141845	+	1421	1293	3	1293	3	128	2	430	46952.2	9.07	-0.626	Extracell
gene-FISHEDRAFT_77341	KIY44720.1	FhC2H2_5	Fistulina hepatica	Agaricomycotina	group VI	KN882067.1	227498	228945	+	1448	1233	5	1233	5	215	4	410	45984.9	5.91	-0.733	Nucleus
gene-FISHEDRAFT_61764	KIY44738.1	FhC2H2_6	Fistulina hepatica	Agaricomycotina	group VI	KN882067.1	268956	270224	-	1269	711	10	711	10	558	9	236	26785.4	9.19	-0.589	Nucleus
gene-FISHEDRAFT_72779	KIY49457.1	FhC2H2_7	Fistulina hepatica	Agaricomycotina	group VI	KN881724.1	746037	747275	-	1239	957	6	957	6	282	5	318	34862.3	7.63	-0.374	Nucleus
gene-FISHEDRAFT_39351	KIY50188.1	FhC2H2_8	Fistulina hepatica	Agaricomycotina	group II	KN881676.1	178113	179629	+	1517	1407	3	1407	3	110	2	468	52236.1	5.48	-0.745	Nucleus
gene-FISHEDRAFT_37623	KIY51296.1	FhC2H2_9	Fistulina hepatica	Agaricomycotina	group VI	KN881666.1	318568	321370	+	2803	645	2	645	2	2158	1	214	24211.2	8.56	-0.434	Nucleus
gene-FISHEDRAFT_70937	KIY51298.1	FhC2H2_10	Fistulina hepatica	Agaricomycotina	group VI	KN881666.1	325458	326179	+	722	585	2	585	2	137	1	194	21587.2	8.43	-0.369	Extracell
gene-FISHEDRAFT_27185	KIY51333.1	FhC2H2_11	Fistulina hepatica	Agaricomycotina	group III	KN881666.1	427392	428411	-	1020	972	2	972	2	48	1	324	35613.8	6.93	-0.643	Nucleus
gene-FISHEDRAFT_56455	KIY51783.1	FhC2H2_12	Fistulina hepatica	Agaricomycotina	group IV	KN881648.1	227664	228588	+	925	813	3	813	3	112	2	270	28911.4	8.17	-0.337	Nucleus
gene-FISHEDRAFT_36477	KIY51821.1	FhC2H2_13	Fistulina hepatica	Agaricomycotina	group IV	KN881648.1	332914	333372	-	459	459	1	459	1	0	0	152	17071.2	10.53	-0.873	Nucleus
gene-FISHEDRAFT_35990	KIY51972.1	FhC2H2_14	Fistulina hepatica	Agaricomycotina	group II	KN881646.1	80559	81151	+	593	348	2	348	2	245	1	116	13269.9	10.43	-1.116	Nucleus
gene-FISHEDRAFT_17158	KIY51973.1	FhC2H2_15	Fistulina hepatica	Agaricomycotina	group II	KN881646.1	86336	86725	+	390	330	2	330	2	60	1	110	12367.4	11.07	-0.673	Cytoplasm
gene-FISHEDRAFT_34442	KIY52954.1	FhC2H2_16	Fistulina hepatica	Agaricomycotina	group VI	KN881629.1	354437	355098	-	662	378	4	378	4	284	3	125	14170.1	10.36	-0.822	Nucleus
gene-FISHEDRAFT_7965	KIY53380.1	FhC2H2_17	Fistulina hepatica	Agaricomycotina	group III	KN881618.1	153755	155207	-	1453	1200	5	1200	5	253	4	400	44830.8	8.19	-0.724	Cytoplasm
gene-A0H81_14556	OBZ65392.1	GfC2H2_1	Grifola frondosa	Agaricomycotina	group II	LUGG01000044.1	103129	104456	-	1328	1266	2	1266	2	62	1	421	45412.8	9.53	-0.762	Nucleus
gene-A0H81_14568	OBZ65401.1	GfC2H2_2	Grifola frondosa	Agaricomycotina	group II	LUGG01000044.1	114095	115942	+	1848	1396	5	1056	3	452	4	351	38993.9	9.26	-0.918	Nucleus
rsv1	OBZ65406.1	GfC2H2_3	Grifola frondosa	Agaricomycotina	group II	LUGG01000044.1	84456	88085	+	3630	2856	13	912	4	774	12	303	33710.1	8.8	-0.805	Nucleus
CRZ1_0	OBZ66137.1	GfC2H2_4	Grifola frondosa	Agaricomycotina	group IV	LUGG01000032.1	89667	90302	-	636	510	3	510	3	126	2	169	18238.5	8.98	-0.873	Nucleus
gene-A0H81_13026	OBZ67178.1	GfC2H2_5	Grifola frondosa	Agaricomycotina	group V	LUGG01000025.1	636847	639213	+	2367	1206	11	1206	11	1161	10	401	44653.3	6.97	-0.267	Nucleus
ZNF18	OBZ67330.1	GfC2H2_6	Grifola frondosa	Agaricomycotina	group II	LUGG01000024.1	174058	175341	+	1284	1176	3	1176	3	108	2	391	42921.7	6.11	-0.731	Nucleus
gene-A0H81_12142	OBZ67910.1	GfC2H2_7	Grifola frondosa	Agaricomycotina	group III	LUGG01000023.1	176902	177290	+	389	327	2	327	2	62	1	108	12422.7	8.26	-1.156	Nucleus
gene-A0H81_12145	OBZ67913.1	GfC2H2_8	Grifola frondosa	Agaricomycotina	group III	LUGG01000023.1	182109	183668	+	1560	1449	3	921	2	111	2	306	34051.5	5.47	-0.509	Nucleus
gene-A0H81_11901	OBZ68128.1	GfC2H2_9	Grifola frondosa	Agaricomycotina	group II	LUGG01000022.1	622532	624161	+	1630	1479	4	1479	4	151	3	492	54901.3	4.99	-0.735	Nucleus
CRZ1_1	OBZ68194.1	GfC2H2_10	Grifola frondosa	Agaricomycotina	group IV	LUGG01000022.1	189521	191691	+	2171	1930	5	987	5	241	4	328	35352	10.91	-0.708	Nucleus
MNL1	OBZ68538.1	GfC2H2_11	Grifola frondosa	Agaricomycotina	group II	LUGG01000020.1	316477	318156	-	1680	1488	4	1488	4	192	3	495	53689.3	6.42	-0.743	Nucleus
mip1	OBZ68569.1	GfC2H2_12	Grifola frondosa	Agaricomycotina	group III	LUGG01000020.1	402039	408257	-	6219	5154	18	5154	18	1065	17	1717	191003	6.91	-0.411	Cell membrane
hsr1	OBZ68622.1	GfC2H2_13	Grifola frondosa	Agaricomycotina	group II	LUGG01000020.1	322930	323766	+	837	729	3	729	3	108	2	242	27354.2	9.03	-0.622	Nucleus
gene-A0H81_10885	OBZ69287.1	GfC2H2_14	Grifola frondosa	Agaricomycotina	group IV	LUGG01000018.1	463751	465293	-	1543	1257	7	1257	7	286	6	418	45513.1	10.21	-0.613	Nucleus
gene-A0H81_09782	OBZ70218.1	GfC2H2_15	Grifola frondosa	Agaricomycotina	group VI	LUGG01000014.1	552065	556438	+	4374	3549	14	3549	14	825	13	1182	128216	5.56	-0.589	Nucleus
gene-A0H81_09351	OBZ70668.1	GfC2H2_16	Grifola frondosa	Agaricomycotina	group II	LUGG01000013.1	959834	961356	-	1523	1395	4	1194	4	128	3	397	42258.1	9.73	-0.764	Nucleus
gene-A0H81_07355	OBZ72722.1	GfC2H2_17	Grifola frondosa	Agaricomycotina	group V	LUGG01000009.1	27082	29602	-	2521	2100	8	2100	8	421	7	699	75366.9	8.4	-0.697	Nucleus
gene-A0H81_06906	OBZ72740.1	GfC2H2_18	Grifola frondosa	Agaricomycotina	group II	LUGG01000007.1	863011	865825	+	2815	2379	9	1755	7	436	8	584	65068.6	6.97	-0.7	Nucleus
gene-A0H81_06885	OBZ72830.1	GfC2H2_19	Grifola frondosa	Agaricomycotina	group VI	LUGG01000007.1	822642	824187	-	1546	930	8	930	8	616	7	309	34722.5	9.4	-0.727	Nucleus
iec1	OBZ73380.1	GfC2H2_20	Grifola frondosa	Agaricomycotina	group VI	LUGG01000007.1	1487601	1489997	+	2397	1857	7	1857	7	540	6	618	68479.2	7.24	-0.731	Nucleus
zic5	OBZ74254.1	GfC2H2_21	Grifola frondosa	Agaricomycotina	group VI	LUGG01000006.1	535268	537460	+	2193	1779	8	1779	8	414	7	592	63751.1	7.75	-0.377	Nucleus
gene-A0H81_05647	OBZ74562.1	GfC2H2_22	Grifola frondosa	Agaricomycotina	group VI	LUGG01000005.1	1512900	1513328	-	429	429	1	429	1	0	0	142	16074.2	8.77	-0.553	Extracell
ZNF79	OBZ74563.1	GfC2H2_23	Grifola frondosa	Agaricomycotina	group VI	LUGG01000005.1	1510338	1512404	+	2067	1668	8	1668	8	399	7	555	63352.9	6.87	-0.307	Nucleus
SWI5	OBZ74825.1	GfC2H2_24	Grifola frondosa	Agaricomycotina	group III	LUGG01000005.1	774995	777351	-	2357	2043	3	2043	3	314	2	680	72372.4	5.14	-0.392	Nucleus
steA	OBZ74944.1	GfC2H2_25	Grifola frondosa	Agaricomycotina	group II	LUGG01000005.1	420930	423888	-	2959	2673	5	2673	5	286	4	890	98261.2	6.7	-0.64	Nucleus
gene-A0H81_04731	OBZ75970.1	GfC2H2_26	Grifola frondosa	Agaricomycotina	group II	LUGG01000004.1	1506459	1507394	+	936	936	1	936	1	0	0	311	34610.2	6.41	-0.402	Nucleus
gfi1b	OBZ77159.1	GfC2H2_27	Grifola frondosa	Agaricomycotina	group VI	LUGG01000003.1	2209398	2211341	+	1944	1510	9	684	6	434	8	227	25479.7	9.49	-0.729	Nucleus
gene-A0H81_02590	OBZ77220.1	GfC2H2_28	Grifola frondosa	Agaricomycotina	group VI	LUGG01000002.1	2555402	2557467	-	2066	1575	10	1311	10	491	9	436	48457.9	6.33	-0.568	Cytoskeleton
sfc2	OBZ78722.1	GfC2H2_29	Grifola frondosa	Agaricomycotina	group III	LUGG01000001.1	1584424	1586169	-	1746	1515	5	1515	5	231	4	504	56515.8	8.46	-0.81	Cytoplasm
Zbtb38	OBZ78725.1	GfC2H2_30	Grifola frondosa	Agaricomycotina	group III	LUGG01000001.1	667292	668760	-	1469	1152	6	1152	6	317	5	383	41189.9	10.84	-0.722	Nucleus
gene-A0H81_01475	OBZ79846.1	GfC2H2_31	Grifola frondosa	Agaricomycotina	group II	LUGG01000001.1	3381724	3384397	-	2674	2298	8	2298	8	376	7	765	83992.8	8.95	-0.587	Nucleus
KLF15	RDB27354.1	GfC2H2_32	Grifola frondosa	Agaricomycotina	group III	LUGG01000014.1	977103	978865	+	1763	1641	3	1641	3	122	2	546	59133.9	6.37	-0.718	Nucleus
gene-GSI_15491	PIL22796.1	GsC2H2_1	Ganoderma sinense	Agaricomycotina	group I	AYKW01000069.1	1516329	1518618	-	2290	2115	3	2115	3	175	2	704	76054.3	9.39	-0.767	Cytoplasm
gene-GSI_14578	PIL23268.1	GsC2H2_2	Ganoderma sinense	Agaricomycotina	group II	AYKW01000068.1	972599	974499	+	1901	1764	3	1764	3	137	2	587	63170.7	6.63	-0.705	Nucleus
gene-GSI_14713	PIL23402.1	GsC2H2_3	Ganoderma sinense	Agaricomycotina	group III	AYKW01000068.1	1386574	1387740	-	1167	1083	2	1083	2	84	1	360	39295.7	6.01	-0.802	Nucleus
gene-GSI_14716	PIL23405.1	GsC2H2_4	Ganoderma sinense	Agaricomycotina	group IV	AYKW01000068.1	1392364	1393618	+	1255	1167	2	1167	2	88	1	388	42504.4	4.7	-0.651	Nucleus
gene-GSI_14732	PIL23421.1	GsC2H2_5	Ganoderma sinense	Agaricomycotina	group IV	AYKW01000068.1	1454501	1455709	-	1209	1209	1	1209	1	0	0	402	43844.6	6.65	-0.425	Nucleus
gene-GSI_13945	PIL24192.1	GsC2H2_6	Ganoderma sinense	Agaricomycotina	group VI	AYKW01000067.1	1490047	1492470	-	2424	2124	3	2124	3	300	2	707	75019	5.07	-0.763	Nucleus
gene-GSI_14221	PIL24467.1	GsC2H2_7	Ganoderma sinense	Agaricomycotina	group II	AYKW01000067.1	2305550	2310403	+	4854	3762	17	3762	17	1092	16	1253	134818	5.21	-0.452	Cytoplasm
gene-GSI_12661	PIL24775.1	GsC2H2_8	Ganoderma sinense	Agaricomycotina	group IV	AYKW01000056.1	649584	650900	-	1317	1263	2	1263	2	54	1	420	45701.7	8.22	-0.555	Nucleus
gene-GSI_12882	PIL24994.1	GsC2H2_9	Ganoderma sinense	Agaricomycotina	group VI	AYKW01000056.1	1401143	1403134	-	1992	1785	4	1785	4	207	3	594	64172.5	6.4	-0.542	Nucleus
gene-GSI_11401	PIL25651.1	GsC2H2_10	Ganoderma sinense	Agaricomycotina	group VI	AYKW01000045.1	291303	292282	+	980	897	2	897	2	83	1	298	33893.3	8.19	-0.396	Cytoplasm
gene-GSI_11402	PIL25652.1	GsC2H2_11	Ganoderma sinense	Agaricomycotina	group VI	AYKW01000045.1	293189	294165	+	977	897	2	897	2	80	1	298	34066	8.17	-0.641	Cytoplasm
gene-GSI_11885	PIL26130.1	GsC2H2_12	Ganoderma sinense	Agaricomycotina	group II	AYKW01000045.1	1854025	1857949	+	3925	3384	3	3384	3	541	2	1127	124243	6.52	-0.751	Nucleus
gene-GSI_10887	PIL27734.1	GsC2H2_13	Ganoderma sinense	Agaricomycotina	group VI	AYKW01000034.1	2836025	2836447	-	423	423	1	423	1	0	0	140	15979.7	8.5	-0.759	Extracell
gene-GSI_10912	PIL27759.1	GsC2H2_14	Ganoderma sinense	Agaricomycotina	group VI	AYKW01000034.1	2905825	2907246	-	1422	984	7	984	7	438	6	327	35253.7	8.34	-0.524	Nucleus
gene-GSI_09733	PIL28196.1	GsC2H2_15	Ganoderma sinense	Agaricomycotina	group IV	AYKW01000027.1	170423	171939	-	1517	1263	6	1263	6	254	5	420	44807.5	8.86	-0.47	Cytoplasm
gene-GSI_08284	PIL29647.1	GsC2H2_16	Ganoderma sinense	Agaricomycotina	group III	AYKW01000020.1	233594	234852	+	1259	1200	2	1200	2	59	1	399	43747.8	6.95	-0.651	Nucleus
gene-GSI_07015	PIL30847.1	GsC2H2_17	Ganoderma sinense	Agaricomycotina	group III	AYKW01000013.1	510111	510824	+	714	507	4	507	4	207	3	168	17973	9.82	-0.763	Nucleus
gene-GSI_05942	PIL31244.1	GsC2H2_18	Ganoderma sinense	Agaricomycotina	group II	AYKW01000012.1	933993	935179	-	1187	1035	3	1035	3	152	2	344	39016.8	7.59	-0.809	Nucleus
gene-GSI_05943	PIL31245.1	GsC2H2_19	Ganoderma sinense	Agaricomycotina	group II	AYKW01000012.1	942687	944366	+	1680	1533	3	1533	3	147	2	510	55138	6.94	-0.835	Nucleus
gene-GSI_06805	PIL32100.1	GsC2H2_20	Ganoderma sinense	Agaricomycotina	group III	AYKW01000012.1	3374595	3375482	-	888	831	2	831	2	57	1	276	31259.9	8.69	-0.861	Nucleus
gene-GSI_05263	PIL32560.1	GsC2H2_21	Ganoderma sinense	Agaricomycotina	group VI	AYKW01000010.1	543255	545228	+	1974	1044	4	1044	4	930	3	347	39217.6	6.35	-0.878	Nucleus
gene-GSI_03785	PIL34074.1	GsC2H2_22	Ganoderma sinense	Agaricomycotina	group V	AYKW01000006.1	830364	833724	-	3361	2523	8	2523	8	838	7	840	93195	6.56	-0.362	Cytoplasm
gene-GSI_03913	PIL34202.1	GsC2H2_23	Ganoderma sinense	Agaricomycotina	group II	AYKW01000006.1	1226217	1227803	+	1587	1473	3	1473	3	114	2	490	53808	5.53	-0.626	Nucleus
gene-GSI_02223	PIL35495.1	GsC2H2_24	Ganoderma sinense	Agaricomycotina	group IV	AYKW01000003.1	783591	786306	+	2716	2391	4	2391	4	325	3	796	84046.7	6.39	-0.703	Nucleus
gene-GSI_02431	PIL35701.1	GsC2H2_25	Ganoderma sinense	Agaricomycotina	group IV	AYKW01000003.1	1358283	1359467	+	1185	1116	2	1116	2	69	1	371	41077.8	8.3	-0.644	Nucleus
gene-GSI_01712	PIL36052.1	GsC2H2_26	Ganoderma sinense	Agaricomycotina	group II	AYKW01000002.1	822021	822978	-	958	894	2	894	2	64	1	297	32223.8	9.24	-0.969	Nucleus
gene-GSI_01825	PIL36165.1	GsC2H2_27	Ganoderma sinense	Agaricomycotina	group IV	AYKW01000002.1	1154254	1155696	-	1443	1071	5	1071	5	372	4	356	38687.3	10.53	-0.981	Nucleus
gene-GSI_01856	PIL36195.1	GsC2H2_28	Ganoderma sinense	Agaricomycotina	group II	AYKW01000002.1	1263719	1264553	-	835	783	2	783	2	52	1	260	28229.5	9.05	-0.846	Nucleus
gene-GSI_01862	PIL36201.1	GsC2H2_29	Ganoderma sinense	Agaricomycotina	group II	AYKW01000002.1	1280080	1280896	+	817	624	3	624	3	193	2	207	22075	8.83	-1.06	Nucleus
gene-GSI_00023	PIL36335.1	GsC2H2_30	Ganoderma sinense	Agaricomycotina	group VI	AYKW01000001.1	102189	102996	+	808	747	2	747	2	61	1	248	27252.5	9.79	-1.085	Nucleus
gene-GSI_00026	PIL36338.1	GsC2H2_31	Ganoderma sinense	Agaricomycotina	group II	AYKW01000001.1	126018	128491	-	2474	2286	3	2286	3	188	2	761	80062.6	9.57	-0.739	Cytoplasm
gene-GSI_00032	PIL36344.1	GsC2H2_32	Ganoderma sinense	Agaricomycotina	group II	AYKW01000001.1	151227	151981	-	755	672	2	672	2	83	1	223	24674.1	9.4	-0.901	Nucleus
gene-GSI_00749	PIL37057.1	GsC2H2_33	Ganoderma sinense	Agaricomycotina	group III	AYKW01000001.1	2221217	2223422	+	2206	2121	2	2121	2	85	1	706	77097.9	6.38	-0.435	Nucleus
gene-GSI_01034	PIL37341.1	GsC2H2_34	Ganoderma sinense	Agaricomycotina	group VI	AYKW01000001.1	2972511	2974170	-	1660	1251	8	1251	8	409	7	416	45871.3	9.6	-0.658	Nucleus
klf1	RDB14606.1	HmC2H2_1	Hypsizygus marmoreus	Agaricomycotina	group V	LUEZ02000096.1	853414	856267	+	2854	2358	10	2358	10	496	9	785	87160.1	6.73	-0.325	Cytoplasm
creA	RDB14787.1	HmC2H2_2	Hypsizygus marmoreus	Agaricomycotina	group I	LUEZ02000096.1	326250	328691	-	2442	2343	3	2343	3	99	2	780	85070.8	9.46	-0.881	Cytoplasm
gene-Hypma_000621	RDB18231.1	HmC2H2_3	Hypsizygus marmoreus	Agaricomycotina	group II	LUEZ02000106.1	472393	476349	+	3957	3612	4	3612	4	345	3	1203	128963	6.44	-0.683	Nucleus
gene-Hypma_014512	RDB18772.1	HmC2H2_4	Hypsizygus marmoreus	Agaricomycotina	group II	LUEZ02000087.1	95263	98913	-	3651	3413	5	2649	2	238	4	882	96531.4	7.04	-1.042	Cytoplasm
gene-Hypma_013457	RDB19494.1	HmC2H2_5	Hypsizygus marmoreus	Agaricomycotina	group VI	LUEZ02000080.1	161811	163319	+	1509	1391	3	873	2	118	2	290	33049.9	7.7	-0.494	Cytoplasm
tra-1	RDB19927.1	HmC2H2_6	Hypsizygus marmoreus	Agaricomycotina	group VI	LUEZ02000071.1	142239	143436	+	1198	927	6	927	6	271	5	308	33908.9	9.24	-0.58	Nucleus
gene-Hypma_013143	RDB20189.1	HmC2H2_7	Hypsizygus marmoreus	Agaricomycotina	group II	LUEZ02000071.1	997476	999011	+	1536	1389	2	1389	2	147	1	462	50212.2	9.79	-1.009	Cytoplasm
gene-Hypma_011750	RDB21217.1	HmC2H2_8	Hypsizygus marmoreus	Agaricomycotina	group II	LUEZ02000055.1	1039422	1040626	-	1205	1035	4	1035	4	170	3	344	37809.7	8.44	-0.813	Nucleus
PLAGL2	RDB21231.1	HmC2H2_9	Hypsizygus marmoreus	Agaricomycotina	group II	LUEZ02000055.1	1472179	1473869	-	1691	1497	4	1497	4	194	3	498	53592.9	10.3	-0.665	Nucleus
ZNF3	RDB21363.1	HmC2H2_10	Hypsizygus marmoreus	Agaricomycotina	group VI	LUEZ02000055.1	699790	701799	-	2010	1896	3	1896	3	114	2	631	67955.7	5.84	-0.823	Cytoplasm
iec1	RDB21758.1	HmC2H2_11	Hypsizygus marmoreus	Agaricomycotina	group VI	LUEZ02000053.1	325088	326973	-	1886	1200	4	1200	4	686	3	399	44046.5	7.24	-0.857	Nucleus
ZBTB7B	RDB23215.1	HmC2H2_12	Hypsizygus marmoreus	Agaricomycotina	group III	LUEZ02000047.1	150793	152616	-	1824	1758	2	1758	2	66	1	585	64002.1	7.64	-0.689	Nucleus
ZNF79	RDB23453.1	HmC2H2_13	Hypsizygus marmoreus	Agaricomycotina	group II	LUEZ02000046.1	230471	233397	+	2927	2209	11	1470	10	718	10	489	53609.4	9.51	-0.682	Nucleus
ZAP1	RDB23741.1	HmC2H2_14	Hypsizygus marmoreus	Agaricomycotina	group VI	LUEZ02000046.1	480723	482587	+	1865	1593	6	1593	6	272	5	530	58215.4	6.73	-0.569	Nucleus
prz1_1	RDB24079.1	HmC2H2_15	Hypsizygus marmoreus	Agaricomycotina	group III	LUEZ02000045.1	58545	59815	+	1271	981	6	981	6	290	5	326	36289.6	6.87	-0.638	Nucleus
gene-Hypma_008446	RDB24325.1	HmC2H2_16	Hypsizygus marmoreus	Agaricomycotina	group II	LUEZ02000044.1	327875	330228	-	2354	2292	2	2292	2	62	1	763	84362.5	6.03	-0.929	Nucleus
MNL1	RDB24328.1	HmC2H2_17	Hypsizygus marmoreus	Agaricomycotina	group II	LUEZ02000044.1	338326	339535	+	1210	1095	3	1095	3	115	2	364	40282.6	9.81	-0.899	Nucleus
CRZ1_1	RDB24764.1	HmC2H2_18	Hypsizygus marmoreus	Agaricomycotina	group II	LUEZ02000041.1	877002	877837	+	836	729	3	729	3	107	2	242	26874.4	9.24	-0.976	Nucleus
gene-Hypma_008007	RDB24817.1	HmC2H2_19	Hypsizygus marmoreus	Agaricomycotina	group V	LUEZ02000041.1	1613056	1615847	-	2792	2352	9	2352	9	440	8	783	88673.9	6.15	-0.326	Cytoplasm
Zmat2	RDB24888.1	HmC2H2_20	Hypsizygus marmoreus	Agaricomycotina	group II	LUEZ02000041.1	1018219	1018997	+	779	675	3	675	3	104	2	224	25584.9	10.33	-1.208	Nucleus
gene-Hypma_007529	RDB25010.1	HmC2H2_21	Hypsizygus marmoreus	Agaricomycotina	group II	LUEZ02000041.1	474109	475004	-	896	834	2	834	2	62	1	277	31110.4	10.39	-0.982	Nucleus
gene-Hypma_008108	RDB25033.1	HmC2H2_22	Hypsizygus marmoreus	Agaricomycotina	group II	LUEZ02000041.1	1864578	1866206	-	1629	1410	5	1410	5	219	4	469	52462.7	5.16	-0.676	Cytoplasm
gene-Hypma_007687	RDB25183.1	HmC2H2_23	Hypsizygus marmoreus	Agaricomycotina	group II	LUEZ02000041.1	867968	869599	-	1632	1529	3	1206	3	103	2	401	44083.8	9.5	-0.964	Nucleus
prz1_2	RDB25225.1	HmC2H2_24	Hypsizygus marmoreus	Agaricomycotina	group III	LUEZ02000041.1	1439740	1441680	+	1941	1941	1	1941	1	0	0	646	69065.8	4.59	-0.413	Nucleus
CRZ1_0	RDB25293.1	HmC2H2_25	Hypsizygus marmoreus	Agaricomycotina	group IV	LUEZ02000041.1	952274	953462	+	1189	981	5	981	5	208	4	326	36196.6	8.11	-1.083	Nucleus
sfc2	RDB25312.1	HmC2H2_26	Hypsizygus marmoreus	Agaricomycotina	group III	LUEZ02000041.1	1504990	1506879	-	1890	1686	5	1686	5	204	4	561	62129.1	8.64	-0.764	Nucleus
gene-Hypma_007571	RDB25354.1	HmC2H2_27	Hypsizygus marmoreus	Agaricomycotina	group III	LUEZ02000041.1	574974	577452	+	2479	2200	6	909	4	279	5	302	33113.6	10.3	-0.865	Cell membrane
mtfA_0	RDB25490.1	HmC2H2_28	Hypsizygus marmoreus	Agaricomycotina	group II	LUEZ02000041.1	698758	700231	+	1474	1252	4	915	4	222	3	304	33126.2	8.79	-0.747	Nucleus
prz1_0	RDB25682.1	HmC2H2_29	Hypsizygus marmoreus	Agaricomycotina	group IV	LUEZ02000040.1	2030610	2033204	-	2595	2397	3	2397	3	198	2	798	84330.2	6.8	-0.836	Nucleus
gene-Hypma_006889	RDB25685.1	HmC2H2_30	Hypsizygus marmoreus	Agaricomycotina	group IV	LUEZ02000040.1	2044624	2047054	-	2431	2278	4	1467	4	153	3	488	53753.4	6.17	-0.643	Cytoplasm
ZSCAN5C	RDB25686.1	HmC2H2_31	Hypsizygus marmoreus	Agaricomycotina	group IV	LUEZ02000040.1	2040124	2042890	-	2767	2498	6	1743	6	269	5	580	63959.9	6.04	-0.699	Nucleus
gene-Hypma_006651	RDB25936.1	HmC2H2_32	Hypsizygus marmoreus	Agaricomycotina	group VI	LUEZ02000040.1	1464539	1466951	+	2413	2361	2	2361	2	52	1	786	84455	9.85	-0.8	Nucleus
gene-Hypma_006912	RDB26019.1	HmC2H2_33	Hypsizygus marmoreus	Agaricomycotina	group III	LUEZ02000040.1	2098168	2099364	+	1197	1080	3	1080	3	117	2	359	39661.8	7.6	-0.7	Nucleus
gene-Hypma_006890	RDB26112.1	HmC2H2_34	Hypsizygus marmoreus	Agaricomycotina	group IV	LUEZ02000040.1	2047500	2050585	-	3086	2847	5	1545	4	239	4	514	55824.3	7.05	-0.53	Nucleus
gene-Hypma_004581	RDB27169.1	HmC2H2_35	Hypsizygus marmoreus	Agaricomycotina	group V	LUEZ02000018.1	45784	46810	+	1027	807	5	807	5	220	4	268	29937.8	6.93	-0.805	Nucleus
gene-Hypma_001532	RDB28168.1	HmC2H2_36	Hypsizygus marmoreus	Agaricomycotina	group VI	LUEZ02000012.1	588972	590363	+	1392	1216	4	837	3	176	3	278	31347.8	7.91	-0.496	Nucleus
gene-Hypma_016093	RDB28737.1	HmC2H2_37	Hypsizygus marmoreus	Agaricomycotina	group II	LUEZ02000010.1	3157063	3158625	-	1563	1176	8	1176	8	387	7	391	42143	6.85	-0.996	Nucleus
gene-Hypma_015750	RDB28759.1	HmC2H2_38	Hypsizygus marmoreus	Agaricomycotina	group II	LUEZ02000010.1	2344406	2346771	-	2366	2154	5	2154	5	212	4	717	78935.9	8.48	-0.806	Nucleus
gene-Hypma_015208	RDB29403.1	HmC2H2_39	Hypsizygus marmoreus	Agaricomycotina	group III	LUEZ02000010.1	1112241	1114377	+	2137	2032	3	996	2	105	2	331	36057.3	6.78	-0.564	Nucleus
gene-Hypma_014159	RDB29926.1	HmC2H2_40	Hypsizygus marmoreus	Agaricomycotina	group II	LUEZ02000009.1	986182	987922	+	1741	1572	4	1572	4	169	3	523	57044.3	6.47	-0.689	Nucleus
gene-Hypma_010456	RDB30198.1	HmC2H2_41	Hypsizygus marmoreus	Agaricomycotina	group IV	LUEZ02000006.1	81514	83990	+	2477	1728	11	1728	11	749	10	575	62068.7	10.16	-0.595	Nucleus
mtfA_1	RDB30242.1	HmC2H2_42	Hypsizygus marmoreus	Agaricomycotina	group II	LUEZ02000005.1	264235	265938	+	1704	1545	4	1545	4	159	3	514	56489.3	9.99	-0.943	Nucleus
su_Hw_	RDB30497.1	HmC2H2_43	Hypsizygus marmoreus	Agaricomycotina	group VI	LUEZ02000005.1	766059	769397	+	3339	2648	13	2439	13	691	12	812	88883.9	5.95	-0.56	Nucleus
ZBTB16	RDB30561.1	HmC2H2_44	Hypsizygus marmoreus	Agaricomycotina	group VI	LUEZ02000005.1	730451	731915	-	1465	1173	6	1173	6	292	5	390	42581.9	8.55	-0.527	Cytoplasm
gene-BD779DRAFT_1397994	KAF8867574.1	IgC2H2_1	Infundibulicybe gibba	Agaricomycotina	group VI	JADNYI010001085.1	5	781	-	777	675	3	675	3	102	2	225	25626	6.54	-0.65	Nucleus
gene-BD779DRAFT_1663823	KAF8878454.1	IgC2H2_2	Infundibulicybe gibba	Agaricomycotina	group II	JADNYI010000091.1	147587	148702	+	1116	945	4	765	4	171	3	254	27434.2	10.95	-0.55	Nucleus
gene-BD779DRAFT_936891	KAF8882256.1	IgC2H2_3	Infundibulicybe gibba	Agaricomycotina	group III	JADNYI010000058.1	91704	93131	+	1428	1177	6	963	6	251	5	320	35421	7.19	-0.667	Nucleus
gene-BD779DRAFT_1541450	KAF8883029.1	IgC2H2_4	Infundibulicybe gibba	Agaricomycotina	group VI	JADNYI010000053.1	199884	201623	-	1740	1520	4	1098	4	220	3	365	40148.1	7.18	-0.776	Nucleus
gene-BD779DRAFT_795398	KAF8884189.1	IgC2H2_5	Infundibulicybe gibba	Agaricomycotina	group VI	JADNYI010000045.1	226916	228257	+	1342	1124	5	741	4	218	4	246	28450.8	10.87	-0.61	Nucleus
gene-BD779DRAFT_1625756	KAF8884475.1	IgC2H2_6	Infundibulicybe gibba	Agaricomycotina	group II	JADNYI010000043.1	94775	97957	+	3183	2985	4	2925	4	198	3	974	105837	7.73	-0.698	Nucleus
gene-BD779DRAFT_674752	KAF8885466.1	IgC2H2_7	Infundibulicybe gibba	Agaricomycotina	group V	JADNYI010000037.1	54290	57335	-	3046	2865	4	2511	4	181	3	836	89271.3	8.53	-0.863	Cytoplasm
gene-BD779DRAFT_1528922	KAF8886957.1	IgC2H2_8	Infundibulicybe gibba	Agaricomycotina	group II	JADNYI010000029.1	183002	184873	-	1872	1819	2	1392	2	53	1	463	49541.3	9.03	-0.933	Cytoplasm
gene-BD779DRAFT_1519959	KAF8889584.1	IgC2H2_9	Infundibulicybe gibba	Agaricomycotina	group II	JADNYI010000018.1	86139	88353	+	2215	2050	4	1395	3	165	3	464	50695.3	6.93	-0.762	Nucleus
gene-BD779DRAFT_271795	KAF8890445.1	IgC2H2_10	Infundibulicybe gibba	Agaricomycotina	group II	JADNYI010000015.1	336989	338853	-	1865	1708	4	1479	4	157	3	492	54040.5	8.25	-1.036	Nucleus
gene-BD779DRAFT_1610425	KAF8891659.1	IgC2H2_11	Infundibulicybe gibba	Agaricomycotina	group II	JADNYI010000011.1	60263	61787	+	1525	1386	4	1386	4	139	3	461	50980	6.11	-0.677	Cytoplasm
gene-BD779DRAFT_1610244	KAF8892055.1	IgC2H2_12	Infundibulicybe gibba	Agaricomycotina	group VI	JADNYI010000010.1	46032	47887	-	1856	1590	6	1590	6	266	5	529	59202.4	6.82	-0.791	Nucleus
gene-BD779DRAFT_1669751	KAF8893462.1	IgC2H2_13	Infundibulicybe gibba	Agaricomycotina	group II	JADNYI010000007.1	405457	406378	-	922	816	3	816	3	106	2	271	29765.2	9	-1.114	Nucleus
gene-BD779DRAFT_1506650	KAF8893510.1	IgC2H2_14	Infundibulicybe gibba	Agaricomycotina	group III	JADNYI010000007.1	529011	531560	+	2550	2488	2	1887	1	62	1	628	67428.1	4.53	-0.425	Nucleus
gene-BD779DRAFT_1641349	KAF8893883.1	IgC2H2_15	Infundibulicybe gibba	Agaricomycotina	group III	JADNYI010000006.1	281701	283597	-	1897	1698	5	1467	5	199	4	488	55247.5	9.32	-0.852	Nucleus
gene-BD779DRAFT_1504256	KAF8893927.1	IgC2H2_16	Infundibulicybe gibba	Agaricomycotina	group V	JADNYI010000006.1	374422	377482	-	3061	2582	10	2265	10	479	9	754	84855.8	7.31	-0.345	Cytoplasm
gene-BD779DRAFT_1504743	KAF8894013.1	IgC2H2_17	Infundibulicybe gibba	Agaricomycotina	group II	JADNYI010000006.1	582872	583712	-	841	741	3	672	3	100	2	223	25427.7	10.35	-1.271	Nucleus
gene-BD779DRAFT_1504905	KAF8894038.1	IgC2H2_18	Infundibulicybe gibba	Agaricomycotina	group IV	JADNYI010000006.1	643239	644861	-	1623	1385	5	894	5	238	4	297	32454.7	8.57	-0.804	Nucleus
gene-BD779DRAFT_1434829	KAF8894616.1	IgC2H2_19	Infundibulicybe gibba	Agaricomycotina	group VI	JADNYI010000005.1	566121	568147	-	2027	1920	3	1920	3	107	2	639	68894	5.87	-0.798	Cytoplasm
gene-BD779DRAFT_1467002	KAF8895627.1	IgC2H2_20	Infundibulicybe gibba	Agaricomycotina	group I	JADNYI010000004.1	1356758	1359100	+	2343	2187	3	2187	3	156	2	728	78854.8	9.82	-0.819	Cytoplasm
gene-BD779DRAFT_1493372	KAF8896000.1	IgC2H2_21	Infundibulicybe gibba	Agaricomycotina	group III	JADNYI010000003.1	90802	93738	-	2937	2436	6	2103	6	501	5	700	74693.4	6.48	-0.897	Cytoplasm
gene-BD779DRAFT_1493827	KAF8896070.1	IgC2H2_22	Infundibulicybe gibba	Agaricomycotina	group IV	JADNYI010000003.1	286142	288331	-	2190	1868	7	1206	4	322	6	401	43417.4	7.58	-0.646	Nucleus
gene-BD779DRAFT_1466105	KAF8896071.1	IgC2H2_23	Infundibulicybe gibba	Agaricomycotina	group IV	JADNYI010000003.1	289332	290918	-	1587	1359	6	1359	6	228	5	452	49199.8	5.92	-0.548	Nucleus
gene-BD779DRAFT_1489974	KAF8897273.1	IgC2H2_24	Infundibulicybe gibba	Agaricomycotina	group III	JADNYI010000002.1	348337	350242	+	1906	1736	5	1635	5	170	4	544	60009.1	7.76	-0.513	Nucleus
gene-BD779DRAFT_1492612	KAF8897823.1	IgC2H2_25	Infundibulicybe gibba	Agaricomycotina	group VI	JADNYI010000002.1	1540456	1542008	-	1553	1265	6	855	6	288	5	284	31615.4	6.82	-0.489	Cytoplasm
gene-BD779DRAFT_1483987	KAF8898444.1	IgC2H2_26	Infundibulicybe gibba	Agaricomycotina	group III	JADNYI010000001.1	262856	264073	+	1218	1165	2	684	2	53	1	227	25121.6	6.64	-0.615	Nucleus
gene-BD779DRAFT_1617033	KAF8899322.1	IgC2H2_27	Infundibulicybe gibba	Agaricomycotina	group VI	JADNYI010000001.1	2285863	2286919	-	1057	946	3	786	2	111	2	261	30423.8	7.66	-0.643	Cytoplasm
gene-BD779DRAFT_1488197	KAF8899323.1	IgC2H2_28	Infundibulicybe gibba	Agaricomycotina	group VI	JADNYI010000001.1	2287179	2288691	-	1513	1409	3	864	3	104	2	287	33618.4	7.04	-0.598	Cytoplasm
gene-BD779DRAFT_1431100	KAF8899358.1	IgC2H2_29	Infundibulicybe gibba	Agaricomycotina	group II	JADNYI010000001.1	2368375	2368784	-	410	363	2	363	2	47	1	120	13479.5	10.86	-0.704	Cytoplasm
gene-BD779DRAFT_78849	KAF8899361.1	IgC2H2_30	Infundibulicybe gibba	Agaricomycotina	group II	JADNYI010000001.1	2376679	2378108	+	1430	1310	3	747	2	120	2	248	27595.6	10.06	-0.99	Nucleus
gene-LACBIDRAFT_291812	XP_001873546.1	LbC2H2_1	Laccaria bicolor	Agaricomycotina	group VI	NW_001889872.1	2137269	2138760	+	1492	1492	1	879	1	0	0	292	33854.7	7.62	-0.633	Cytoplasm
gene-LACBIDRAFT_301549	XP_001873559.1	LbC2H2_2	Laccaria bicolor	Agaricomycotina	group II	NW_001889872.1	2227126	2228658	+	1533	1155	8	1155	8	378	7	384	41607.7	8.67	-0.95	Nucleus
gene-LACBIDRAFT_301563	XP_001873561.1	LbC2H2_3	Laccaria bicolor	Agaricomycotina	group II	NW_001889872.1	2258368	2260889	+	2522	2259	4	2259	4	263	3	752	84227.7	6.72	-0.976	Nucleus
gene-LACBIDRAFT_291829	XP_001874207.1	LbC2H2_4	Laccaria bicolor	Agaricomycotina	group II	NW_001889872.1	2249526	2250896	-	1371	1240	3	1065	3	131	2	354	39502.9	10.23	-1.017	Nucleus
gene-LACBIDRAFT_301763	XP_001874265.1	LbC2H2_5	Laccaria bicolor	Agaricomycotina	group III	NW_001889872.1	2777057	2778637	-	1581	1476	3	1071	2	105	2	356	39394	6.5	-0.681	Nucleus
gene-LACBIDRAFT_301873	XP_001874320.1	LbC2H2_6	Laccaria bicolor	Agaricomycotina	group VI	NW_001889872.1	3009496	3010675	-	1180	1068	3	846	3	112	2	281	30951.4	7.17	-0.216	Nucleus
gene-LACBIDRAFT_321741	XP_001875147.1	LbC2H2_7	Laccaria bicolor	Agaricomycotina	group IV	NW_001889873.1	1082658	1083399	-	742	687	2	687	2	55	1	228	25113.2	8.56	-0.702	Nucleus
gene-LACBIDRAFT_305505	XP_001875215.1	LbC2H2_8	Laccaria bicolor	Agaricomycotina	group VI	NW_001889873.1	1434508	1436000	-	1493	1269	5	1269	5	224	4	422	46909.2	6.81	-0.526	Nucleus
gene-LACBIDRAFT_305984	XP_001875391.1	LbC2H2_9	Laccaria bicolor	Agaricomycotina	group VI	NW_001889873.1	2608402	2610362	-	1961	1863	3	1863	3	98	2	620	67723.9	5.92	-0.849	Cytoplasm
gene-LACBIDRAFT_308583	XP_001875604.1	LbC2H2_10	Laccaria bicolor	Agaricomycotina	group V	NW_001889874.1	973137	975863	+	2727	2253	10	2253	10	474	9	750	83488.7	6.5	-0.228	Cytoplasm
gene-LACBIDRAFT_313569	XP_001877316.1	LbC2H2_11	Laccaria bicolor	Agaricomycotina	group II	NW_001889876.1	485516	487064	+	1549	1347	5	1347	5	202	4	448	50269.4	6.1	-0.676	Cytoplasm
gene-LACBIDRAFT_324193	XP_001877445.1	LbC2H2_12	Laccaria bicolor	Agaricomycotina	group II	NW_001889876.1	1126309	1127364	+	1056	795	4	795	4	261	3	264	29828.4	9.13	-1.043	Cell membrane
gene-LACBIDRAFT_313784	XP_001877778.1	LbC2H2_13	Laccaria bicolor	Agaricomycotina	group IV	NW_001889876.1	951071	952128	-	1058	834	5	834	5	224	4	277	30256.5	9.09	-0.799	Nucleus
gene-LACBIDRAFT_313819	XP_001877797.1	LbC2H2_14	Laccaria bicolor	Agaricomycotina	group II	NW_001889876.1	1021127	1021853	-	727	621	3	621	3	106	2	206	22892.3	9.72	-1.016	Nucleus
gene-LACBIDRAFT_324602	XP_001878039.1	LbC2H2_15	Laccaria bicolor	Agaricomycotina	group IV	NW_001889877.1	393927	394558	+	632	405	4	405	4	227	3	134	15175.9	8.06	-0.538	Nucleus
gene-LACBIDRAFT_293969	XP_001879844.1	LbC2H2_16	Laccaria bicolor	Agaricomycotina	group VI	NW_001889880.1	1334719	1338279	+	3561	2615	13	2454	13	946	12	817	89325	6.95	-0.474	Cytoplasm
gene-LACBIDRAFT_318699	XP_001879886.1	LbC2H2_17	Laccaria bicolor	Agaricomycotina	group VI	NW_001889880.1	212435	214551	-	2117	1458	13	1458	13	659	12	485	54652	8.02	-0.54	Cytoplasm
gene-LACBIDRAFT_296434	XP_001880211.1	LbC2H2_18	Laccaria bicolor	Agaricomycotina	group V	NW_001889881.1	526090	528609	+	2520	2100	9	2100	9	420	8	699	77685.6	6.68	-0.139	Cytoplasm
gene-LACBIDRAFT_296536	XP_001880245.1	LbC2H2_19	Laccaria bicolor	Agaricomycotina	group III	NW_001889881.1	797808	798614	+	807	756	2	756	2	51	1	251	27498.2	8.36	-0.581	Nucleus
gene-LACBIDRAFT_297378	XP_001881001.1	LbC2H2_20	Laccaria bicolor	Agaricomycotina	group IV	NW_001889882.1	1270201	1270880	-	680	624	2	624	2	56	1	207	22956.7	8.62	-0.503	Nucleus
gene-LACBIDRAFT_294488	XP_001881681.1	LbC2H2_21	Laccaria bicolor	Agaricomycotina	group V	NW_001889884.1	775050	777613	-	2564	1598	9	1455	9	966	8	484	53273.9	8.32	-0.556	Nucleus
gene-LACBIDRAFT_299004	XP_001882202.1	LbC2H2_22	Laccaria bicolor	Agaricomycotina	group V	NW_001889886.1	480464	483235	-	2772	2505	5	2505	5	267	4	834	88808.9	8.79	-0.739	Nucleus
gene-LACBIDRAFT_299955	XP_001882874.1	LbC2H2_23	Laccaria bicolor	Agaricomycotina	group IV	NW_001889889.1	124682	125376	-	695	528	4	528	4	167	3	175	19440.3	8.34	-0.309	Nucleus
gene-LACBIDRAFT_302523	XP_001883570.1	LbC2H2_24	Laccaria bicolor	Agaricomycotina	group VI	NW_001889892.1	360735	361766	-	1032	978	2	978	2	54	1	325	35282.5	10.64	-0.613	Nucleus
gene-LACBIDRAFT_302525	XP_001883571.1	LbC2H2_25	Laccaria bicolor	Agaricomycotina	group IV	NW_001889892.1	365091	365962	-	872	615	5	615	5	257	4	204	22810.2	9.61	-0.831	Nucleus
gene-LACBIDRAFT_329378	XP_001883572.1	LbC2H2_26	Laccaria bicolor	Agaricomycotina	group IV	NW_001889892.1	368224	370706	-	2483	1932	8	1932	8	551	7	643	70368.1	7.17	-0.479	Nucleus
gene-LACBIDRAFT_294995	XP_001884602.1	LbC2H2_27	Laccaria bicolor	Agaricomycotina	group VI	NW_001889897.1	60408	61663	-	1256	1147	3	855	3	109	2	284	31543.1	6.84	-0.264	Nucleus
gene-LACBIDRAFT_295113	XP_001885248.1	LbC2H2_28	Laccaria bicolor	Agaricomycotina	group II	NW_001889901.1	171001	172551	+	1551	1437	3	1266	3	114	2	421	45951.3	6.88	-0.414	Nucleus
gene-LACBIDRAFT_306314	XP_001885332.1	LbC2H2_29	Laccaria bicolor	Agaricomycotina	group II	NW_001889901.1	150932	152122	-	1191	1089	3	1089	3	102	2	362	39617.7	9.08	-0.639	Nucleus
gene-LACBIDRAFT_307210	XP_001885936.1	LbC2H2_30	Laccaria bicolor	Agaricomycotina	group VI	NW_001889905.1	240525	242117	-	1593	1248	4	1248	4	345	3	415	45459.1	8	-0.856	Nucleus
gene-LACBIDRAFT_307634	XP_001886196.1	LbC2H2_31	Laccaria bicolor	Agaricomycotina	group VI	NW_001889907.1	238078	238805	+	728	678	2	678	2	50	1	225	25010.4	10.51	-0.399	Nucleus
gene-LACBIDRAFT_393192	XP_001886200.1	LbC2H2_32	Laccaria bicolor	Agaricomycotina	group II	NW_001889907.1	263367	267599	+	4233	3840	5	3840	5	393	4	1279	138447	7.17	-0.628	Nucleus
gene-LACBIDRAFT_308094	XP_001886519.1	LbC2H2_33	Laccaria bicolor	Agaricomycotina	group IV	NW_001889909.1	452924	453557	+	634	531	3	390	2	103	2	129	14619.4	8.78	-0.75	Nucleus
gene-LACBIDRAFT_308011	XP_001886569.1	LbC2H2_34	Laccaria bicolor	Agaricomycotina	group II	NW_001889909.1	222769	224803	-	2035	1983	2	1983	2	52	1	660	71337.7	7.47	-0.638	Nucleus
gene-LACBIDRAFT_295582	XP_001887830.1	LbC2H2_35	Laccaria bicolor	Agaricomycotina	group II	NW_001889919.1	241200	243017	+	1818	1606	3	1449	3	212	2	482	52808.2	8.62	-0.902	Nucleus
gene-LACBIDRAFT_310878	XP_001887833.1	LbC2H2_36	Laccaria bicolor	Agaricomycotina	group IV	NW_001889919.1	256531	257389	+	859	672	4	672	4	187	3	223	24386.8	10.08	-0.371	Nucleus
gene-LACBIDRAFT_312711	XP_001888340.1	LbC2H2_37	Laccaria bicolor	Agaricomycotina	group IV	NW_001889925.1	89217	90413	+	1197	1041	4	1041	4	156	3	346	38814.7	8.48	-0.814	Nucleus
gene-LACBIDRAFT_295643	XP_001888341.1	LbC2H2_38	Laccaria bicolor	Agaricomycotina	group VI	NW_001889925.1	91112	92854	+	1743	1586	4	1365	4	157	3	454	49055.4	7.31	-0.665	Nucleus
gene-LACBIDRAFT_313151	XP_001888720.1	LbC2H2_39	Laccaria bicolor	Agaricomycotina	group II	NW_001889928.1	216064	217708	-	1645	1479	4	1479	4	166	3	492	52464.7	9.39	-0.535	Nucleus
gene-LACBIDRAFT_334161	XP_001888911.1	LbC2H2_40	Laccaria bicolor	Agaricomycotina	group II	NW_001889931.1	55109	58817	+	3709	2694	8	2694	8	1015	7	897	98806.7	6	-0.582	Nucleus
gene-LACBIDRAFT_316204	XP_001889686.1	LbC2H2_41	Laccaria bicolor	Agaricomycotina	group IV	NW_001889941.1	114330	115840	-	1511	1230	6	1230	6	281	5	409	43320.3	9.35	-0.512	Cytoplasm
LbNRG1	XP_001890366.1	LbC2H2_42	Laccaria bicolor	Agaricomycotina	group II	NW_001889961.1	15849	17570	+	1722	1596	3	1380	2	126	2	459	49630.4	9.59	-1.083	Cytoplasm
gene-C8R40DRAFT_859159	XP_046079153.1	LeC2H2_1	Lentinula edodes	Agaricomycotina	group II	NW_025764384.1	71337	73305	+	1969	1443	8	987	7	526	7	328	36358.5	6.9	-0.749	Nucleus
gene-C8R40DRAFT_1060743	XP_046080032.1	LeC2H2_2	Lentinula edodes	Agaricomycotina	group II	NW_025764367.1	97010	97978	-	969	912	2	912	2	57	1	303	34054.5	6.19	-0.813	Nucleus
gene-C8R40DRAFT_754962	XP_046080181.1	LeC2H2_3	Lentinula edodes	Agaricomycotina	group VI	NW_025764365.1	47804	50371	+	2568	2015	11	1815	11	553	10	604	66891.4	7.66	-0.53	Nucleus
gene-C8R40DRAFT_758908	XP_046080241.1	LeC2H2_4	Lentinula edodes	Agaricomycotina	group VI	NW_025764365.1	245247	246686	+	1440	1260	4	723	4	180	3	240	26511.8	10.53	-0.907	Nucleus
gene-C8R40DRAFT_732454	XP_046080544.1	LeC2H2_5	Lentinula edodes	Agaricomycotina	group II	NW_025764360.1	25927	30703	-	4777	4421	7	3861	6	356	6	1286	137978	6.68	-0.604	Nucleus
gene-C8R40DRAFT_718242	XP_046080783.1	LeC2H2_6	Lentinula edodes	Agaricomycotina	group IV	NW_025764358.1	53077	54591	+	1515	1235	5	711	5	280	4	236	27023.3	10.36	-0.592	Nucleus
gene-C8R40DRAFT_718712	XP_046080792.1	LeC2H2_7	Lentinula edodes	Agaricomycotina	group IV	NW_025764358.1	76568	78306	-	1739	1346	7	843	6	393	6	280	31039	6.79	-0.659	Nucleus
gene-C8R40DRAFT_1073269	XP_046081462.1	LeC2H2_8	Lentinula edodes	Agaricomycotina	group VI	NW_025764351.1	5608	6110	+	503	327	4	327	4	176	3	108	12449	9.13	-1	Nucleus
gene-C8R40DRAFT_1125275	XP_046081922.1	LeC2H2_9	Lentinula edodes	Agaricomycotina	group II	NW_025764348.1	356663	359381	+	2719	2502	5	2352	5	217	4	783	85380.2	8.37	-0.689	Nucleus
gene-C8R40DRAFT_1174739	XP_046082411.1	LeC2H2_10	Lentinula edodes	Agaricomycotina	group VI	NW_025764344.1	251758	252992	-	1235	1059	4	1059	4	176	3	352	38188.6	8.95	-0.535	Nucleus
gene-C8R40DRAFT_544810	XP_046082684.1	LeC2H2_11	Lentinula edodes	Agaricomycotina	group IV	NW_025764342.1	130276	131955	+	1680	1616	2	1269	2	64	1	422	46340.5	8.19	-0.678	Nucleus
gene-C8R40DRAFT_544930	XP_046082685.1	LeC2H2_12	Lentinula edodes	Agaricomycotina	group IV	NW_025764342.1	132725	134397	+	1673	1571	3	1194	2	102	2	397	43311.4	10.41	-0.809	Nucleus
gene-C8R40DRAFT_1054386	XP_046082696.1	LeC2H2_13	Lentinula edodes	Agaricomycotina	group IV	NW_025764342.1	162521	162968	+	448	393	2	393	2	55	1	130	14718.8	10.48	-0.614	Nucleus
gene-C8R40DRAFT_535978	XP_046082945.1	LeC2H2_14	Lentinula edodes	Agaricomycotina	group VI	NW_025764341.1	381573	383852	+	2280	2118	4	1725	3	162	3	574	63618.1	5.63	-0.827	Nucleus
gene-C8R40DRAFT_1161465	XP_046084939.1	LeC2H2_15	Lentinula edodes	Agaricomycotina	group IV	NW_025764330.1	419411	420858	-	1448	1176	6	1176	6	272	5	391	41784.6	9.29	-0.654	Cytoplasm
gene-C8R40DRAFT_349609	XP_046085161.1	LeC2H2_16	Lentinula edodes	Agaricomycotina	group VI	NW_025764329.1	542886	544503	+	1618	1454	4	828	4	164	3	275	30644.9	9.23	-0.94	Nucleus
gene-C8R40DRAFT_1172048	XP_046085211.1	LeC2H2_17	Lentinula edodes	Agaricomycotina	group VI	NW_025764329.1	678844	680139	-	1296	1137	4	1137	4	159	3	378	41911.3	5.68	-0.388	Nucleus
gene-C8R40DRAFT_1108278	XP_046085432.1	LeC2H2_18	Lentinula edodes	Agaricomycotina	group II	NW_025764327.1	197912	200878	+	2967	2915	2	2388	2	52	1	795	84762.6	9.78	-0.773	Nucleus
gene-C8R40DRAFT_1047618	XP_046085439.1	LeC2H2_19	Lentinula edodes	Agaricomycotina	group II	NW_025764327.1	224115	224585	+	471	360	3	360	3	111	2	119	13200.1	11.17	-1.045	Cytoplasm
gene-C8R40DRAFT_1237854	XP_046085506.1	LeC2H2_20	Lentinula edodes	Agaricomycotina	group II	NW_025764327.1	412994	415086	-	2093	1654	9	1197	9	439	8	398	42711.3	6.26	-0.777	Nucleus
gene-C8R40DRAFT_290917	XP_046085681.1	LeC2H2_21	Lentinula edodes	Agaricomycotina	group II	NW_025764326.1	197609	199159	-	1551	1332	5	1035	5	219	4	344	38129.9	9.35	-1.082	Nucleus
gene-C8R40DRAFT_293500	XP_046085715.1	LeC2H2_22	Lentinula edodes	Agaricomycotina	group IV	NW_025764326.1	286596	287823	+	1228	988	5	792	5	240	4	263	28313.8	9.88	-0.543	Nucleus
gene-C8R40DRAFT_1265420	XP_046085977.1	LeC2H2_23	Lentinula edodes	Agaricomycotina	group V	NW_025764325.1	311544	314289	+	2746	2562	5	2505	5	184	4	834	87473.7	7.51	-0.671	Cytoplasm
gene-C8R40DRAFT_1045618	XP_046086289.1	LeC2H2_24	Lentinula edodes	Agaricomycotina	group II	NW_025764324.1	520239	521735	+	1497	1395	3	1395	3	102	2	464	52723.2	6.51	-0.772	Nucleus
gene-C8R40DRAFT_202215	XP_046086470.1	LeC2H2_25	Lentinula edodes	Agaricomycotina	group II	NW_025764323.1	224150	225668	+	1519	1109	6	975	6	410	5	324	35690.3	9.36	-0.778	Nucleus
gene-C8R40DRAFT_1103839	XP_046086471.1	LeC2H2_26	Lentinula edodes	Agaricomycotina	group II	NW_025764323.1	226231	227711	+	1481	1265	5	819	5	216	4	272	30452.1	8.31	-1.072	Nucleus
gene-C8R40DRAFT_1102808	XP_046086754.1	LeC2H2_27	Lentinula edodes	Agaricomycotina	group VI	NW_025764322.1	435140	436679	+	1540	1314	4	864	3	226	3	287	31186	7.62	-0.809	Nucleus
gene-C8R40DRAFT_184769	XP_046086783.1	LeC2H2_28	Lentinula edodes	Agaricomycotina	group VI	NW_025764322.1	502062	503049	+	988	988	1	819	1	0	0	272	30053	9.12	-0.471	Nucleus
gene-C8R40DRAFT_101713	XP_046087655.1	LeC2H2_29	Lentinula edodes	Agaricomycotina	group II	NW_025764318.1	79414	80593	+	1180	1066	3	792	3	114	2	263	29245.3	9.47	-1.178	Nucleus
gene-C8R40DRAFT_1249188	XP_046087737.1	LeC2H2_30	Lentinula edodes	Agaricomycotina	group VI	NW_025764318.1	295059	296629	+	1571	1462	3	864	3	109	2	287	32789.2	7.49	-0.63	Nucleus
gene-C8R40DRAFT_1098062	XP_046087745.1	LeC2H2_31	Lentinula edodes	Agaricomycotina	group VI	NW_025764318.1	313366	314481	+	1116	995	3	828	3	121	2	275	31380.6	7.04	-0.559	Nucleus
gene-C8R40DRAFT_112491	XP_046087806.1	LeC2H2_32	Lentinula edodes	Agaricomycotina	group III	NW_025764318.1	476719	478645	-	1927	1806	3	1374	3	121	2	457	51122.9	5.94	-0.87	Nucleus
gene-C8R40DRAFT_1098552	XP_046087846.1	LeC2H2_33	Lentinula edodes	Agaricomycotina	group III	NW_025764318.1	566823	568442	+	1620	1420	5	924	5	200	4	307	34101.1	6.5	-0.633	Nucleus
gene-C8R40DRAFT_1160074	XP_046087850.1	LeC2H2_34	Lentinula edodes	Agaricomycotina	group VI	NW_025764318.1	606019	607208	-	1190	954	5	954	5	236	4	317	34838.6	6.63	-0.553	Nucleus
gene-C8R40DRAFT_1098604	XP_046087855.1	LeC2H2_35	Lentinula edodes	Agaricomycotina	group III	NW_025764318.1	622563	624449	-	1887	1679	5	1515	5	208	4	504	56720.3	8.72	-0.795	Cytoplasm
gene-C8R40DRAFT_1041968	XP_046087923.1	LeC2H2_36	Lentinula edodes	Agaricomycotina	group V	NW_025764318.1	808595	811262	-	2668	2130	11	2130	11	538	10	709	80523.4	7.35	-0.401	Cytoplasm
gene-C8R40DRAFT_89070	XP_046088155.1	LeC2H2_37	Lentinula edodes	Agaricomycotina	group VI	NW_025764317.1	599080	600923	-	1844	1554	6	1254	6	290	5	417	45578.9	6.82	-0.686	Cytoplasm
gene-C8R40DRAFT_96487	XP_046088225.1	LeC2H2_38	Lentinula edodes	Agaricomycotina	group IV	NW_025764317.1	811091	812917	+	1827	1606	5	942	3	221	4	313	34694.1	6.94	-0.61	Nucleus
gene-C8R40DRAFT_1090767	XP_046089790.1	LeC2H2_39	Lentinula edodes	Agaricomycotina	group VI	NW_025764312.1	853750	855088	-	1339	1104	5	747	5	235	4	248	27512.8	9.74	-0.883	Nucleus
gene-C8R40DRAFT_1166959	XP_046090088.1	LeC2H2_40	Lentinula edodes	Agaricomycotina	group VI	NW_025764311.1	624837	626879	+	2043	1746	6	1746	6	297	5	581	64619.5	6.54	-0.776	Nucleus
gene-C8R40DRAFT_705587	XP_046090226.1	LeC2H2_41	Lentinula edodes	Agaricomycotina	group VI	NW_025764311.1	1030527	1031968	+	1442	1129	5	627	4	313	4	208	23966.2	8.4	-0.571	Nucleus
gene-C8R40DRAFT_1033818	XP_046091471.1	LeC2H2_42	Lentinula edodes	Agaricomycotina	group III	NW_025764308.1	820305	821411	+	1107	1053	2	1053	2	54	1	350	38572.3	6.74	-0.632	Nucleus
gene-C8R40DRAFT_1075628	XP_046091975.1	LeC2H2_43	Lentinula edodes	Agaricomycotina	group III	NW_025764307.1	102838	105644	+	2807	2732	2	2454	1	75	1	817	87015.9	4.26	-0.455	Nucleus
gene-C8R40DRAFT_1031255	XP_046092709.1	LeC2H2_44	Lentinula edodes	Agaricomycotina	group II	NW_025764307.1	2166428	2167337	+	910	711	4	711	4	199	3	236	26396.8	11	-0.734	Nucleus
gene-LshimejAT787_0100540	GLB33169.1	LsC2H2_1	Lyophyllum shimeji	Agaricomycotina	group II	BRPK01000001.1	120980	122602	+	1623	1467	4	1467	4	156	3	488	52873.3	9.84	-0.921	Nucleus
gene-LshimejAT787_0109040	GLB34020.1	LsC2H2_2	Lyophyllum shimeji	Agaricomycotina	group VI	BRPK01000001.1	2114110	2115545	-	1436	1182	5	1182	5	254	4	393	43539.1	6.82	-0.754	Nucleus
gene-LshimejAT787_0109270	GLB34043.1	LsC2H2_3	Lyophyllum shimeji	Agaricomycotina	group VI	BRPK01000001.1	2163913	2165104	+	1192	918	6	918	6	274	5	305	33485.1	9.26	-0.682	Nucleus
gene-LshimejAT787_0109950	GLB34111.1	LsC2H2_4	Lyophyllum shimeji	Agaricomycotina	group VI	BRPK01000001.1	2329442	2333521	-	4080	3525	11	3525	11	555	10	1174	126912	6.73	-0.62	Nucleus
NRG1	GLB34407.1	LsC2H2_5	Lyophyllum shimeji	Agaricomycotina	group II	BRPK01000001.1	3083917	3085503	-	1587	1434	2	1434	2	153	1	477	50708.1	9.28	-1.004	Cytoplasm
gene-LshimejAT787_0112960	GLB34412.1	LsC2H2_6	Lyophyllum shimeji	Agaricomycotina	group IV	BRPK01000001.1	3100652	3101667	+	1016	792	5	792	5	224	4	263	28371.7	11.41	-0.724	Nucleus
gene-LshimejAT787_0205180	GLB34953.1	LsC2H2_7	Lyophyllum shimeji	Agaricomycotina	group VI	BRPK01000002.1	1274606	1276601	+	1996	1893	3	1893	3	103	2	630	67860.6	6.12	-0.844	Cytoplasm
pacC	GLB35947.1	LsC2H2_8	Lyophyllum shimeji	Agaricomycotina	group II	BRPK01000003.1	551077	553382	+	2306	2097	5	2097	5	209	4	698	76503.4	8.6	-0.744	Nucleus
gene-LshimejAT787_0307390	GLB36451.1	LsC2H2_9	Lyophyllum shimeji	Agaricomycotina	group III	BRPK01000003.1	1673990	1675035	-	1046	996	2	996	2	50	1	331	36466.8	6.62	-0.671	Nucleus
gene-LshimejAT787_0310410	GLB36754.1	LsC2H2_10	Lyophyllum shimeji	Agaricomycotina	group II	BRPK01000003.1	2471103	2472657	-	1555	1386	4	1386	4	169	3	461	49588.3	9.77	-0.587	Nucleus
REI1	GLB37219.1	LsC2H2_11	Lyophyllum shimeji	Agaricomycotina	group II	BRPK01000004.1	668120	669739	+	1620	1410	5	1410	5	210	4	469	52272.2	5.14	-0.709	Nucleus
gene-LshimejAT787_0403650	GLB37314.1	LsC2H2_12	Lyophyllum shimeji	Agaricomycotina	group V	BRPK01000004.1	901570	904329	+	2760	2340	9	2340	9	420	8	779	87798.4	5.5	-0.363	Cytoplasm
gene-LshimejAT787_0404230	GLB37372.1	LsC2H2_13	Lyophyllum shimeji	Agaricomycotina	group III	BRPK01000004.1	1015949	1017709	+	1761	1563	5	1563	5	198	4	520	58170.4	8.79	-0.883	Cytoplasm
gene-LshimejAT787_0404510	GLB37400.1	LsC2H2_14	Lyophyllum shimeji	Agaricomycotina	group III	BRPK01000004.1	1083941	1085905	-	1965	1965	1	1965	1	0	0	654	70038.1	4.57	-0.408	Nucleus
gene-LshimejAT787_0406490	GLB37598.1	LsC2H2_15	Lyophyllum shimeji	Agaricomycotina	group IV	BRPK01000004.1	1543022	1544005	-	984	726	6	726	6	258	5	241	26519.1	9.46	-1.035	Nucleus
gene-LshimejAT787_0406840	GLB37633.1	LsC2H2_16	Lyophyllum shimeji	Agaricomycotina	group II	BRPK01000004.1	1619472	1620261	-	790	1359	11	1359	11	-569	10	244	27021.3	9.04	-1.02	Nucleus
gene-LshimejAT787_0406910	GLB37640.1	LsC2H2_17	Lyophyllum shimeji	Agaricomycotina	group II	BRPK01000004.1	1630158	1631507	+	1350	1188	4	1188	4	162	3	395	43222.9	9.58	-0.996	Nucleus
gene-LshimejAT787_0408580	GLB37807.1	LsC2H2_18	Lyophyllum shimeji	Agaricomycotina	group II	BRPK01000004.1	2020653	2021561	+	909	786	3	786	3	123	2	261	29222.8	8.83	-1.19	Nucleus
creA	GLB38629.1	LsC2H2_19	Lyophyllum shimeji	Agaricomycotina	group I	BRPK01000005.1	1175454	1177828	+	2375	2274	3	2274	3	101	2	757	81419.3	10.12	-0.788	Cytoplasm
gene-LshimejAT787_0602220	GLB39060.1	LsC2H2_20	Lyophyllum shimeji	Agaricomycotina	group VI	BRPK01000006.1	482568	485760	-	3193	2478	13	2478	13	715	12	825	88725.8	6.37	-0.485	Nucleus
gene-LshimejAT787_0602610	GLB39099.1	LsC2H2_21	Lyophyllum shimeji	Agaricomycotina	group VI	BRPK01000006.1	581426	582893	+	1468	1065	7	1065	7	403	6	354	38430.1	8.41	-0.479	Cytoplasm
gene-LshimejAT787_0606060	GLB39444.1	LsC2H2_22	Lyophyllum shimeji	Agaricomycotina	group V	BRPK01000006.1	1508396	1509624	+	1229	957	6	957	6	272	5	318	35612.9	7.65	-0.813	Nucleus
gene-LshimejAT787_0701940	GLB39684.1	LsC2H2_23	Lyophyllum shimeji	Agaricomycotina	group II	BRPK01000007.1	456869	457945	+	1077	1077	1	1077	1	0	0	358	39228.9	5.76	-1.069	Cytoplasm
gene-LshimejAT787_0706200	GLB40110.1	LsC2H2_24	Lyophyllum shimeji	Agaricomycotina	group IV	BRPK01000007.1	1559530	1560996	-	1467	1161	7	1161	7	306	6	386	41552.6	9.73	-0.627	Cytoplasm
gene-LshimejAT787_0804040	GLB40533.1	LsC2H2_25	Lyophyllum shimeji	Agaricomycotina	group IV	BRPK01000008.1	1008337	1010725	+	2389	2271	3	2271	3	118	2	756	80056.5	6.76	-0.775	Nucleus
gene-LshimejAT787_0804050	GLB40534.1	LsC2H2_26	Lyophyllum shimeji	Agaricomycotina	group IV	BRPK01000008.1	1011689	1013470	-	1782	1608	4	1608	4	174	3	535	57558.6	7.09	-0.664	Cytoplasm
gene-LshimejAT787_1002680	GLB41668.1	LsC2H2_27	Lyophyllum shimeji	Agaricomycotina	group II	BRPK01000010.1	715396	717939	+	2544	1491	14	1491	14	1053	13	496	55339.6	8.98	-0.924	Nucleus
SUR1	GLB41784.1	LsC2H2_28	Lyophyllum shimeji	Agaricomycotina	group VI	BRPK01000010.1	959352	961428	+	2077	1788	6	1788	6	289	5	595	64118.9	6.52	-0.447	Nucleus
gene-LshimejAT787_1103580	GLB42343.1	LsC2H2_29	Lyophyllum shimeji	Agaricomycotina	group II	BRPK01000011.1	848604	850270	-	1667	1560	3	1560	3	107	2	519	57075.4	6.72	-0.737	Nucleus
gene-LshimejAT787_1202160	GLB42767.1	LsC2H2_30	Lyophyllum shimeji	Agaricomycotina	group III	BRPK01000012.1	526459	527677	-	1219	954	6	954	6	265	5	317	35370.9	7.11	-0.645	Nucleus
gene-LshimejAT787_1300140	GLB43113.1	LsC2H2_31	Lyophyllum shimeji	Agaricomycotina	group III	BRPK01000013.1	42573	44888	-	2316	2316	1	2316	1	0	0	771	84745	9.81	-1.173	Nucleus
gene-LshimejAT787_1301170	GLB43216.1	LsC2H2_32	Lyophyllum shimeji	Agaricomycotina	group II	BRPK01000013.1	321796	324819	-	3024	1974	11	1974	11	1050	10	657	71721.6	7.43	-0.835	Nucleus
gene-LshimejAT787_1400510	GLB43539.1	LsC2H2_33	Lyophyllum shimeji	Agaricomycotina	group II	BRPK01000014.1	116994	118613	+	1620	1230	8	1230	8	390	7	409	44259.6	6.72	-1.009	Nucleus
gene-LshimejAT787_1401340	GLB43622.1	LsC2H2_34	Lyophyllum shimeji	Agaricomycotina	group VI	BRPK01000014.1	330157	331124	-	968	870	2	870	2	98	1	289	33724.6	7.77	-0.678	Cytoplasm
gene-LshimejAT787_1401880	GLB43676.1	LsC2H2_35	Lyophyllum shimeji	Agaricomycotina	group II	BRPK01000014.1	472564	473703	-	1140	1026	3	1026	3	114	2	341	37530.5	9.32	-0.942	Nucleus
gene-LshimejAT787_1401920	GLB43680.1	LsC2H2_36	Lyophyllum shimeji	Agaricomycotina	group II	BRPK01000014.1	483369	485725	+	2357	2241	3	2241	3	116	2	746	82343.2	6.33	-0.975	Nucleus
gene-LshimejAT787_1602240	GLB44294.1	LsC2H2_37	Lyophyllum shimeji	Agaricomycotina	group II	BRPK01000016.1	521372	525189	+	3818	3468	4	3468	4	350	3	1155	124615	6.43	-0.739	Nucleus
gene-LshimejAT787_1800110	GLB44674.1	LsC2H2_38	Lyophyllum shimeji	Agaricomycotina	group II	BRPK01000018.1	23387	25967	-	2581	2178	6	2178	6	403	5	725	75486.3	7.63	-0.739	Nucleus
gene-LshimejAT787_2100080	GLB45248.1	LsC2H2_39	Lyophyllum shimeji	Agaricomycotina	group V	BRPK01000021.1	14979	17955	+	2977	2493	8	2493	8	484	7	830	85774	8.98	-0.626	Nucleus
L226DRAFT_385371	XP_067528529.1	LtC2H2_1	Lentinus tigrinus	Agaricomycotina	group VI	NW_027137990.1	32423	34859	+	2437	1990	8	1713	7	447	7	570	59812.3	8.36	-0.455	Nucleus
L226DRAFT_473173	XP_067529196.1	LtC2H2_2	Lentinus tigrinus	Agaricomycotina	group II	NW_027137968.1	47193	47871	+	679	540	3	540	3	139	2	179	19386	7.61	-1.106	Nucleus
L226DRAFT_472715	XP_067529422.1	LtC2H2_3	Lentinus tigrinus	Agaricomycotina	group II	NW_027137963.1	21352	22065	+	714	471	2	471	2	243	1	157	16666.4	10.67	-0.757	Nucleus
L226DRAFT_312279	XP_067529436.1	LtC2H2_4	Lentinus tigrinus	Agaricomycotina	group II	NW_027137963.1	67019	68616	-	1598	1423	4	1062	4	175	3	353	39065.7	8.51	-0.962	Nucleus
L226DRAFT_471775	XP_067530003.1	LtC2H2_5	Lentinus tigrinus	Agaricomycotina	group II	NW_027137956.1	71980	72703	+	724	660	2	660	2	64	1	220	23694.9	7.01	-0.708	Nucleus
L226DRAFT_575547	XP_067530125.1	LtC2H2_6	Lentinus tigrinus	Agaricomycotina	group I	NW_027137955.1	143064	144433	-	1370	1320	2	1320	2	50	1	439	46418.1	6.67	-0.446	Nucleus
L226DRAFT_267498	XP_067530295.1	LtC2H2_7	Lentinus tigrinus	Agaricomycotina	group V	NW_027137953.1	120751	124293	+	3543	3265	5	2835	5	278	4	944	99667.7	6.87	-0.694	Cytoplasm
L226DRAFT_539078	XP_067530798.1	LtC2H2_8	Lentinus tigrinus	Agaricomycotina	group VI	NW_027137948.1	138365	139496	+	1132	1132	1	822	1	0	0	273	30979.1	8.73	-0.515	Nucleus
L226DRAFT_539079	XP_067530799.1	LtC2H2_9	Lentinus tigrinus	Agaricomycotina	group VI	NW_027137948.1	139556	140664	+	1109	1061	2	891	2	48	1	296	34351.2	8.2	-0.758	Nucleus
L226DRAFT_539082	XP_067530801.1	LtC2H2_10	Lentinus tigrinus	Agaricomycotina	group VI	NW_027137948.1	144890	146254	-	1365	1258	2	1089	2	107	1	362	40277.2	7.13	-0.305	Nucleus
L226DRAFT_470587	XP_067530813.1	LtC2H2_11	Lentinus tigrinus	Agaricomycotina	group VI	NW_027137948.1	180154	180955	-	802	483	3	483	3	319	2	160	18909.1	8.43	-0.78	Nucleus
L226DRAFT_538933	XP_067530857.1	LtC2H2_12	Lentinus tigrinus	Agaricomycotina	group II	NW_027137947.1	1841	3758	-	1918	1730	5	1062	4	188	4	353	39008.7	8.3	-0.919	Nucleus
L226DRAFT_574185	XP_067531752.1	LtC2H2_13	Lentinus tigrinus	Agaricomycotina	group VI	NW_027137940.1	206916	208170	-	1255	1032	4	1032	4	223	3	343	38709.6	5.85	-0.873	Cytoplasm
L226DRAFT_175476	XP_067532009.1	LtC2H2_14	Lentinus tigrinus	Agaricomycotina	group IV	NW_027137938.1	137758	139487	+	1730	1473	6	1263	6	257	5	420	44261	9.32	-0.536	Cytoplasm
L226DRAFT_573846	XP_067532231.1	LtC2H2_15	Lentinus tigrinus	Agaricomycotina	group VI	NW_027137937.1	308258	309209	-	952	789	4	789	4	163	3	262	29001.5	9.83	-0.682	Nucleus
L226DRAFT_512716	XP_067532346.1	LtC2H2_16	Lentinus tigrinus	Agaricomycotina	group VI	NW_027137936.1	266836	269466	-	2631	2064	11	1971	10	567	10	656	70904.4	8.13	-0.494	Nucleus
L226DRAFT_572883	XP_067533347.1	LtC2H2_17	Lentinus tigrinus	Agaricomycotina	group II	NW_027137930.1	275090	275792	+	703	627	2	627	2	76	1	208	23574.4	8.82	-0.781	Nucleus
L226DRAFT_546180	XP_067534868.1	LtC2H2_18	Lentinus tigrinus	Agaricomycotina	group IV	NW_027137923.1	596732	597617	+	886	612	5	612	5	274	4	203	22412.7	10.78	-0.916	Nucleus
L226DRAFT_545774	XP_067535442.1	LtC2H2_19	Lentinus tigrinus	Agaricomycotina	group IV	NW_027137921.1	481470	482275	-	806	543	3	543	3	263	2	180	19395.7	8.6	-0.849	Nucleus
L226DRAFT_49212	XP_067536147.1	LtC2H2_20	Lentinus tigrinus	Agaricomycotina	group II	NW_027137919.1	628101	629452	+	1352	1232	3	996	2	120	2	331	36730.1	5.13	-0.76	Nucleus
L226DRAFT_49290	XP_067536150.1	LtC2H2_21	Lentinus tigrinus	Agaricomycotina	group IV	NW_027137919.1	636442	637866	+	1425	1425	1	1176	1	0	0	391	42614.9	6.23	-0.785	Nucleus
L226DRAFT_49304	XP_067536152.1	LtC2H2_22	Lentinus tigrinus	Agaricomycotina	group II	NW_027137919.1	638789	640301	+	1513	1337	4	849	3	176	3	282	30289.2	5.21	-0.383	Nucleus
L226DRAFT_612603	XP_067536160.1	LtC2H2_23	Lentinus tigrinus	Agaricomycotina	group IV	NW_027137919.1	656231	657401	+	1171	1122	2	1122	2	49	1	373	40526.5	4.7	-0.584	Nucleus
L226DRAFT_460810	XP_067537155.1	LtC2H2_24	Lentinus tigrinus	Agaricomycotina	group VI	NW_027137917.1	973452	975385	+	1934	1641	6	1641	6	293	5	546	58478.1	6.12	-0.429	Cytoplasm
L226DRAFT_521600	XP_067537468.1	LtC2H2_25	Lentinus tigrinus	Agaricomycotina	group II	NW_027137916.1	347523	351111	+	3589	3183	3	3183	3	406	2	1060	116156	6.46	-0.695	Nucleus
L226DRAFT_533053	XP_067537614.1	LtC2H2_26	Lentinus tigrinus	Agaricomycotina	group III	NW_027137916.1	717391	719820	-	2430	2430	1	1923	1	0	0	640	68185.8	4.67	-0.376	Nucleus
L226DRAFT_521164	XP_067538099.1	LtC2H2_27	Lentinus tigrinus	Agaricomycotina	group I	NW_027137915.1	469498	472270	+	2773	2361	5	2361	5	412	4	786	84953.4	9.3	-0.699	Cytoplasm
L226DRAFT_551060	XP_067538809.1	LtC2H2_28	Lentinus tigrinus	Agaricomycotina	group II	NW_027137914.1	516851	518642	+	1792	1690	3	1455	3	102	2	484	53555.6	5.62	-0.764	Cytoplasm
L226DRAFT_481164	XP_067538967.1	LtC2H2_29	Lentinus tigrinus	Agaricomycotina	group V	NW_027137914.1	914478	917575	+	3098	2717	8	2472	8	381	7	823	92007	6.9	-0.399	Cytoplasm
L226DRAFT_457010	XP_067539186.1	LtC2H2_30	Lentinus tigrinus	Agaricomycotina	group II	NW_027137914.1	1508648	1509557	-	910	852	2	852	2	58	1	283	30829.2	9.07	-0.982	Nucleus
L226DRAFT_609931	XP_067540077.1	LtC2H2_31	Lentinus tigrinus	Agaricomycotina	group II	NW_027137913.1	1748964	1749729	-	766	693	2	693	2	73	1	230	25526.9	6.99	-1.385	Nucleus
L226DRAFT_454681	XP_067540854.1	LtC2H2_32	Lentinus tigrinus	Agaricomycotina	group VI	NW_027137912.1	1490934	1493133	-	2200	2088	3	2088	3	112	2	695	74909.3	5.43	-0.796	Nucleus
L226DRAFT_124011	XP_067541471.1	LtC2H2_33	Lentinus tigrinus	Agaricomycotina	group VI	NW_027137911.1	731878	733139	+	1262	989	6	636	5	273	5	211	24529.1	10.76	-0.896	Nucleus
L226DRAFT_132142	XP_067541788.1	LtC2H2_34	Lentinus tigrinus	Agaricomycotina	group III	NW_027137911.1	1509542	1512100	-	2559	2416	3	2013	2	143	2	670	73365.8	6.51	-0.49	Nucleus
L226DRAFT_608568	XP_067541886.1	LtC2H2_35	Lentinus tigrinus	Agaricomycotina	group VI	NW_027137911.1	1768900	1774293	-	5394	4430	12	4257	12	964	11	1418	151226	5.94	-0.602	Nucleus
L226DRAFT_718	XP_067542102.1	LtC2H2_36	Lentinus tigrinus	Agaricomycotina	group II	NW_027137910.1	76102	77807	+	1706	1508	4	1182	4	198	3	393	41530.5	10.01	-0.771	Nucleus
L226DRAFT_564232	XP_067542119.1	LtC2H2_37	Lentinus tigrinus	Agaricomycotina	group IV	NW_027137910.1	105153	106236	-	1084	1035	2	1035	2	49	1	344	37172.8	4.83	-0.6	Nucleus
L226DRAFT_518000	XP_067542268.1	LtC2H2_38	Lentinus tigrinus	Agaricomycotina	group III	NW_027137910.1	504899	506136	-	1238	1182	2	1182	2	56	1	393	43416.4	6.83	-0.709	Nucleus
L226DRAFT_10110	XP_067542441.1	LtC2H2_39	Lentinus tigrinus	Agaricomycotina	group III	NW_027137910.1	923589	925537	+	1949	1726	5	1506	5	223	4	501	56508.7	8.17	-0.853	Nucleus
L226DRAFT_450785	XP_067542797.1	LtC2H2_40	Lentinus tigrinus	Agaricomycotina	group II	NW_027137910.1	1758682	1761273	+	2592	2436	4	2436	4	156	3	811	86677.7	8.07	-0.563	Nucleus
L226DRAFT_607794	XP_067543287.1	LtC2H2_41	Lentinus tigrinus	Agaricomycotina	group II	NW_027137910.1	2958558	2960563	-	2006	1547	7	1443	7	459	6	480	50439.2	4.65	-0.745	Nucleus
L226DRAFT_451651	XP_067543340.1	LtC2H2_42	Lentinus tigrinus	Agaricomycotina	group II	NW_027137910.1	3091756	3093531	-	1776	1635	3	1635	3	141	2	544	58150.9	7.05	-0.806	Nucleus
L226DRAFT_451316	XP_067543345.1	LtC2H2_43	Lentinus tigrinus	Agaricomycotina	group II	NW_027137910.1	3103239	3103975	+	737	687	2	687	2	50	1	228	26839.1	7.97	-1.067	Nucleus
BQ2448_5548	SCV66902.1	MiC2H2_1	Microbotryum intermedium	Pucciniomycotina	group IV	FMSP01000001.1	54301	56407	+	2107	1869	2	1869	2	238	1	622	67870.8	7.26	-0.745	Nucleus
BQ2448_5652	SCV67006.1	MiC2H2_2	Microbotryum intermedium	Pucciniomycotina	group VI	FMSP01000001.1	372128	374580	-	2453	2301	3	2301	3	152	2	766	78702.6	7.38	-0.625	Nucleus
BQ2448_5342	SCV67731.1	MiC2H2_3	Microbotryum intermedium	Pucciniomycotina	group II	FMSP01000002.1	926823	929261	+	2439	2232	3	2232	3	207	2	743	81994.2	7.58	-1.04	Nucleus
BQ2448_5388	SCV67777.1	MiC2H2_4	Microbotryum intermedium	Pucciniomycotina	group IV	FMSP01000002.1	1047830	1049278	-	1449	1107	5	1107	5	342	4	368	40143.7	10.03	-0.752	Nucleus
BQ2448_986	SCV68865.1	MiC2H2_5	Microbotryum intermedium	Pucciniomycotina	group VI	FMSP01000003.1	2841614	2843308	+	1695	1614	2	1614	2	81	1	537	56594.8	4.41	-0.574	Nucleus
BQ2448_1972	SCV68952.1	MiC2H2_6	Microbotryum intermedium	Pucciniomycotina	group II	FMSP01000004.1	112052	113732	-	1681	1590	2	1590	2	91	1	529	58456.5	5.63	-0.74	Cytoplasm
BQ2448_2054	SCV69034.1	MiC2H2_7	Microbotryum intermedium	Pucciniomycotina	group VI	FMSP01000004.1	323567	325912	+	2346	1716	5	1716	5	630	4	571	62808	7.61	-0.911	Cytoplasm
BQ2448_2155	SCV69135.1	MiC2H2_8	Microbotryum intermedium	Pucciniomycotina	group III	FMSP01000004.1	625988	628552	-	2565	2490	2	2490	2	75	1	829	88796.4	7.32	-0.701	Nucleus
BQ2448_2360	SCV69340.1	MiC2H2_9	Microbotryum intermedium	Pucciniomycotina	group VI	FMSP01000004.1	1138063	1139461	+	1399	1143	4	1143	4	256	3	380	42407	6.4	-0.78	Nucleus
BQ2448_2500	SCV69480.1	MiC2H2_10	Microbotryum intermedium	Pucciniomycotina	group VI	FMSP01000004.1	1511654	1514274	+	2621	2298	5	2298	5	323	4	765	83151.6	7.66	-0.836	Nucleus
BQ2448_2586	SCV69566.1	MiC2H2_11	Microbotryum intermedium	Pucciniomycotina	group VI	FMSP01000004.1	1760351	1763298	-	2948	2640	3	2640	3	308	2	879	95110	6.1	-0.278	Nucleus
BQ2448_1100	SCV69706.1	MiC2H2_12	Microbotryum intermedium	Pucciniomycotina	group IV	FMSP01000005.1	190415	193592	-	3178	2931	4	2931	4	247	3	976	104809	7.78	-0.758	Nucleus
agat-gene-8415	SCV69852.1	MiC2H2_13	Microbotryum intermedium	Pucciniomycotina	group II	FMSP01000005.1	596833	599379	-	2547	2547	1	2547	1	0	0	848	89567.3	6.4	-0.652	Nucleus
BQ2448_1490	SCV70096.1	MiC2H2_14	Microbotryum intermedium	Pucciniomycotina	group VI	FMSP01000005.1	1259520	1262076	+	2557	2178	5	2178	5	379	4	725	76943.3	8.44	-0.588	Nucleus
BQ2448_1928	SCV70534.1	MiC2H2_15	Microbotryum intermedium	Pucciniomycotina	group II	FMSP01000005.1	2503750	2505773	+	2024	1674	5	1674	5	350	4	557	61891	7.22	-1.124	Nucleus
BQ2448_3716	SCV70954.1	MiC2H2_16	Microbotryum intermedium	Pucciniomycotina	group VI	FMSP01000006.1	1260405	1263365	+	2961	2265	8	2265	8	696	7	754	81829.4	6.95	-0.429	Cytoplasm
BQ2448_3797	SCV71035.1	MiC2H2_17	Microbotryum intermedium	Pucciniomycotina	group II	FMSP01000006.1	1502276	1504926	-	2651	2571	2	2571	2	80	1	856	91724.3	6.56	-0.548	Nucleus
BQ2448_4595	SCV71901.1	MiC2H2_18	Microbotryum intermedium	Pucciniomycotina	group II	FMSP01000008.1	408050	410663	+	2614	1833	4	1833	4	781	3	610	64799.4	6.43	-0.442	Nucleus
BQ2448_4642	SCV71948.1	MiC2H2_19	Microbotryum intermedium	Pucciniomycotina	group V	FMSP01000008.1	527196	531064	+	3869	3315	6	3315	6	554	5	1104	119659	7.95	-0.415	Cytoplasm
BQ2448_4657	SCV71963.1	MiC2H2_20	Microbotryum intermedium	Pucciniomycotina	group II	FMSP01000008.1	572174	574219	-	2046	1779	3	1779	3	267	2	592	61927.4	8.19	-0.63	Nucleus
BQ2448_6853	SCV72928.1	MiC2H2_21	Microbotryum intermedium	Pucciniomycotina	group IV	FMSP01000017.1	11112	12941	-	1830	1551	4	1551	4	279	3	516	54016	11.58	-0.785	Nucleus
BQ2448_6963	SCV73038.1	MiC2H2_22	Microbotryum intermedium	Pucciniomycotina	group II	FMSP01000017.1	351556	352572	-	1017	882	3	882	3	135	2	293	33626.2	10.09	-0.453	Nucleus
BQ2448_6608	SCV74176.1	MiC2H2_23	Microbotryum intermedium	Pucciniomycotina	group V	FMSP01000020.1	478494	482059	-	3566	2610	11	2610	11	956	10	869	95864.1	6.62	-0.321	Nucleus
BQ2448_6776	SCV74344.1	MiC2H2_24	Microbotryum intermedium	Pucciniomycotina	group II	FMSP01000020.1	955756	957791	-	2036	1707	5	1707	5	329	4	568	60199.6	9.23	-0.757	Nucleus
BQ2448_7539	SCV74510.1	MiC2H2_25	Microbotryum intermedium	Pucciniomycotina	group II	FMSP01000023.1	28222	30964	-	2743	2670	2	2670	2	73	1	889	90713.8	7.06	-0.393	Nucleus
BQ2448_7694	SCV74665.1	MiC2H2_26	Microbotryum intermedium	Pucciniomycotina	group II	FMSP01000023.1	432064	435423	+	3360	2409	5	2409	5	951	4	802	84871.7	9.58	-0.945	Nucleus
BQ2448_7929	SCV74900.1	MiC2H2_27	Microbotryum intermedium	Pucciniomycotina	group III	FMSP01000024.1	207325	209356	-	2032	1698	5	1698	5	334	4	565	63738.7	8.13	-0.88	Nucleus
gene-L969DRAFT_20423	XP_014564871.1	MoC2H2_1	Mixia osmundae	Pucciniomycotina	group II	NW_014575549.1	178748	180527	-	1780	1731	2	1731	2	49	1	576	62836	6.75	-0.557	Nucleus
gene-L969DRAFT_90968	XP_014564882.1	MoC2H2_2	Mixia osmundae	Pucciniomycotina	group III	NW_014575549.1	16224	18208	-	1985	1844	3	1299	3	141	2	432	46556.6	6.93	-0.544	Nucleus
gene-L969DRAFT_26404	XP_014565166.1	MoC2H2_3	Mixia osmundae	Pucciniomycotina	group V	NW_014575551.1	139802	142332	-	2531	2480	2	2271	1	51	1	756	81415	8.34	-0.8	Nucleus
gene-L969DRAFT_97107	XP_014565272.1	MoC2H2_4	Mixia osmundae	Pucciniomycotina	group III	NW_014575551.1	231764	233287	-	1524	1413	3	1413	3	111	2	470	52610.5	7.14	-1.052	Nucleus
gene-L969DRAFT_54671	XP_014565297.1	MoC2H2_5	Mixia osmundae	Pucciniomycotina	group III	NW_014575551.1	304843	307323	-	2481	2382	3	2382	3	99	2	793	86504	7.38	-0.579	Nucleus
gene-L969DRAFT_79391	XP_014565492.1	MoC2H2_6	Mixia osmundae	Pucciniomycotina	group VI	NW_014575552.1	317218	322349	-	5132	3969	17	3819	16	1163	16	1272	141711	6.66	-0.593	Centrosome
gene-L969DRAFT_19611	XP_014565545.1	MoC2H2_7	Mixia osmundae	Pucciniomycotina	group II	NW_014575553.1	159877	162137	-	2261	2100	4	2100	4	161	3	699	76139.8	8.63	-0.91	Cytoplasm
gene-L969DRAFT_19326	XP_014565793.1	MoC2H2_8	Mixia osmundae	Pucciniomycotina	group II	NW_014575554.1	94965	95855	-	891	654	4	654	4	237	3	217	23865.6	10.16	-0.951	Nucleus
gene-L969DRAFT_96281	XP_014566323.1	MoC2H2_9	Mixia osmundae	Pucciniomycotina	group II	NW_014575555.1	571557	573633	-	2077	2010	2	2010	2	67	1	669	71677.3	8.46	-0.819	Nucleus
gene-L969DRAFT_78166	XP_014566347.1	MoC2H2_10	Mixia osmundae	Pucciniomycotina	group II	NW_014575555.1	631743	634109	-	2367	2268	3	1656	3	99	2	551	59089.4	6.62	-0.566	Nucleus
gene-L969DRAFT_18760	XP_014566387.1	MoC2H2_11	Mixia osmundae	Pucciniomycotina	group I	NW_014575556.1	278082	280262	-	2181	2085	3	2085	3	96	2	694	76173.1	6.99	-0.787	Nucleus
gene-L969DRAFT_76622	XP_014567023.1	MoC2H2_12	Mixia osmundae	Pucciniomycotina	group I	NW_014575557.1	543239	548316	-	5078	3846	19	3846	19	1232	18	1281	140446	8.77	-0.514	Nucleus
gene-L969DRAFT_496319	XP_014567482.1	MoC2H2_13	Mixia osmundae	Pucciniomycotina	group II	NW_014575558.1	581926	584904	-	2979	2761	4	2328	4	218	3	775	85832.6	6.75	-0.912	Nucleus
gene-L969DRAFT_17572	XP_014567770.1	MoC2H2_14	Mixia osmundae	Pucciniomycotina	group IV	NW_014575559.1	980759	983502	-	2744	2589	4	2589	4	155	3	862	93427.6	6.83	-0.796	Nucleus
gene-L969DRAFT_93648	XP_014568433.1	MoC2H2_15	Mixia osmundae	Pucciniomycotina	group III	NW_014575560.1	50094	51894	+	1801	1524	4	1524	4	277	3	507	55449.6	10.18	-0.478	Nucleus
gene-L969DRAFT_93087	XP_014569172.1	MoC2H2_16	Mixia osmundae	Pucciniomycotina	group V	NW_014575561.1	183061	186594	+	3534	3267	6	3267	6	267	5	1088	118707	8.24	-0.355	Nucleus
gene-L969DRAFT_93155	XP_014569241.1	MoC2H2_17	Mixia osmundae	Pucciniomycotina	group VI	NW_014575561.1	347484	353582	-	6099	4947	17	4947	17	1152	16	1648	182900	8.04	-0.664	Nucleus
gene-L969DRAFT_93586	XP_014569636.1	MoC2H2_18	Mixia osmundae	Pucciniomycotina	group II	NW_014575561.1	1255520	1259033	+	3514	3045	10	3045	10	469	9	1014	113269	7.01	-0.524	Mitochondrion
gene-L969DRAFT_45480	XP_014570309.1	MoC2H2_19	Mixia osmundae	Pucciniomycotina	group III	NW_014575562.1	1319475	1320005	-	531	531	1	531	1	0	0	177	19735.1	8.6	-0.611	Cytoplasm
gene-L969DRAFT_14435	XP_014570375.1	MoC2H2_20	Mixia osmundae	Pucciniomycotina	group II	NW_014575563.1	883355	885305	+	1951	1854	3	1854	3	97	2	617	65570.1	9.54	-0.603	Nucleus
gene-L969DRAFT_83826	XP_014570620.1	MoC2H2_21	Mixia osmundae	Pucciniomycotina	group VI	NW_014575563.1	375528	376955	-	1428	1200	5	876	3	228	4	291	32556.6	6.61	-0.557	Nucleus
gene-L969DRAFT_43032	XP_014570637.1	MoC2H2_22	Mixia osmundae	Pucciniomycotina	group II	NW_014575563.1	410874	414827	-	3954	3510	6	3510	6	444	5	1169	127298	7.47	-0.607	Nucleus
gene-L969DRAFT_44221	XP_014570898.1	MoC2H2_23	Mixia osmundae	Pucciniomycotina	group V	NW_014575563.1	968540	971108	-	2569	2415	4	2415	4	154	3	804	89816.6	6.15	-0.339	Cytoplasm
gene-L969DRAFT_42403	XP_014571020.1	MoC2H2_24	Mixia osmundae	Pucciniomycotina	group V	NW_014575563.1	2281155	2284234	-	3080	2916	4	2916	4	164	3	971	106267	9.9	-0.843	Nucleus
agat-gene-19176	SGY13702.1	MsC2H2_1	Microbotryum silenes-dioicae	Pucciniomycotina	group II	FQNC01000012.1	299076	301670	+	2595	2595	1	2595	1	0	0	864	90986.1	6.58	-0.673	Nucleus
BQ5605_C010g06131	SGY14293.1	MsC2H2_2	Microbotryum silenes-dioicae	Pucciniomycotina	group IV	FQNC01000012.1	775537	778866	+	3330	3084	4	3084	4	246	3	1027	110383	6.98	-0.727	Nucleus
BQ5605_C012g06960	SGY16714.1	MsC2H2_3	Microbotryum silenes-dioicae	Pucciniomycotina	group IV	FQNC01000014.1	726870	728340	+	1471	1086	5	1086	5	385	4	361	39252.9	9.46	-0.695	Nucleus
BQ5605_C017g08559	SGY20263.1	MsC2H2_4	Microbotryum silenes-dioicae	Pucciniomycotina	group IV	FQNC01000017.1	594886	596637	+	1752	1566	3	1566	3	186	2	521	54801.8	11.09	-0.75	Nucleus
BQ5605_C019g08959	SGY23631.1	MsC2H2_5	Microbotryum silenes-dioicae	Pucciniomycotina	group II	FQNC01000019.1	363449	366079	+	2631	1836	4	1836	4	795	3	611	65089.5	6.31	-0.461	Nucleus
BQ5605_C019g09007	SGY24052.1	MsC2H2_6	Microbotryum silenes-dioicae	Pucciniomycotina	group V	FQNC01000019.1	481778	485588	+	3811	3279	6	3279	6	532	5	1092	118324	8.49	-0.401	Cytoplasm
BQ5605_C019g09023	SGY24239.1	MsC2H2_7	Microbotryum silenes-dioicae	Pucciniomycotina	group II	FQNC01000019.1	526342	528387	-	2046	1776	3	1776	3	270	2	591	62195.7	8.43	-0.704	Nucleus
BQ5605_C002g01078	SGY29714.1	MsC2H2_8	Microbotryum silenes-dioicae	Pucciniomycotina	group VI	FQNC01000041.1	241281	243928	-	2648	1917	4	1917	4	731	3	638	67069.3	4.58	-0.541	Nucleus
BQ5605_C003g02390	SGY40521.1	MsC2H2_9	Microbotryum silenes-dioicae	Pucciniomycotina	group VI	FQNC01000042.1	1436906	1439362	+	2457	2304	3	2304	3	153	2	767	78960.1	7.16	-0.634	Nucleus
BQ5605_C003g02514	SGY41458.1	MsC2H2_10	Microbotryum silenes-dioicae	Pucciniomycotina	group IV	FQNC01000042.1	1744207	1746319	-	2113	1863	2	1863	2	250	1	620	67159.9	7.55	-0.696	Nucleus
BQ5605_C001g00178	SGY44587.1	MsC2H2_11	Microbotryum silenes-dioicae	Pucciniomycotina	group II	FQNC01000043.1	445946	448034	+	2089	1752	5	1752	5	337	4	583	62861.3	9.24	-0.84	Nucleus
BQ5605_C001g00531	SGY47432.1	MsC2H2_12	Microbotryum silenes-dioicae	Pucciniomycotina	group V	FQNC01000043.1	1338361	1341845	-	3485	2751	10	2751	10	734	9	916	100472	6.88	-0.259	Cytoplasm
BQ5605_C005g03264	SGY73125.1	MsC2H2_13	Microbotryum silenes-dioicae	Pucciniomycotina	group III	FQNC01000047.1	271975	274556	-	2582	2508	2	2508	2	74	1	835	89804.5	7.61	-0.737	Nucleus
BQ5605_C005g03496	SGY76519.1	MsC2H2_14	Microbotryum silenes-dioicae	Pucciniomycotina	group VI	FQNC01000047.1	819774	821177	-	1404	1122	4	1122	4	282	3	373	41458.6	6.34	-0.797	Nucleus
BQ5605_C005g03511	SGY76725.1	MsC2H2_15	Microbotryum silenes-dioicae	Pucciniomycotina	group VI	FQNC01000047.1	853290	855979	-	2690	2421	5	2421	5	269	4	806	86700.5	7.23	-0.708	Nucleus
BQ5605_C005g03600	SGY77308.1	MsC2H2_16	Microbotryum silenes-dioicae	Pucciniomycotina	group VI	FQNC01000047.1	1059922	1062849	+	2928	2640	3	2640	3	288	2	879	95134.1	6.51	-0.261	Cytoplasm
BQ5605_C008g05215	SGY79749.1	MsC2H2_17	Microbotryum silenes-dioicae	Pucciniomycotina	group VI	FQNC01000048.1	813119	815207	+	2089	1968	3	1968	3	121	2	655	70149.9	6.79	-0.481	Nucleus
BQ5605_C008g05326	SGY80203.1	MsC2H2_18	Microbotryum silenes-dioicae	Pucciniomycotina	group II	FQNC01000048.1	1077216	1079897	-	2682	2601	2	2601	2	81	1	866	93057.9	6.69	-0.634	Nucleus
BQ5605_C009g05670	SGY84019.1	MsC2H2_19	Microbotryum silenes-dioicae	Pucciniomycotina	group II	FQNC01000049.1	648249	651730	-	3482	2631	4	2631	4	851	3	876	92546.3	8.64	-0.903	Cell membrane
BQ5605_C009g05778	SGY85798.1	MsC2H2_20	Microbotryum silenes-dioicae	Pucciniomycotina	group II	FQNC01000049.1	894126	896815	-	2690	2610	2	2610	2	80	1	869	88527.6	8.39	-0.378	Nucleus
BQ5605_C038g11703	SGY91864.1	MsC2H2_21	Microbotryum silenes-dioicae	Pucciniomycotina	group V	FQNC01000061.1	152048	156927	-	4880	3630	8	3630	8	1250	7	1209	130168	6.65	-0.438	Cytoplasm
BQ5605_C020g09072	SGZ16843.1	MsC2H2_22	Microbotryum silenes-dioicae	Pucciniomycotina	group II	FQNC01000082.1	98277	100739	-	2463	2253	3	2253	3	210	2	750	82237.6	7.45	-0.999	Nucleus
BQ5605_C021g09330	SGZ21074.1	MsC2H2_23	Microbotryum silenes-dioicae	Pucciniomycotina	group III	FQNC01000083.1	261063	263164	-	2102	1902	4	1902	4	200	3	633	71383.2	8.32	-0.828	Nucleus
BQ5605_C022g09425	SGZ22066.1	MsC2H2_24	Microbotryum silenes-dioicae	Pucciniomycotina	group VI	FQNC01000084.1	45964	48332	+	2369	1827	5	1827	5	542	4	608	66489.1	7.33	-0.824	Nucleus
BQ5605_C025g10015	SGZ26978.1	MsC2H2_25	Microbotryum silenes-dioicae	Pucciniomycotina	group VI	FQNC01000087.1	198632	201262	-	2631	2226	5	2226	5	405	4	741	77986.8	9.07	-0.622	Nucleus
gene-BDN71DRAFT_1436997	KAF9487247.1	PeC2H2_1	Pleurotus eryngii	Agaricomycotina	group II	MU154799.1	19740	23706	+	3967	3639	6	3639	6	328	5	1212	127754	6.73	-0.623	Nucleus
gene-BDN71DRAFT_1458371	KAF9487585.1	PeC2H2_2	Pleurotus eryngii	Agaricomycotina	group VI	MU154764.1	14672	16192	-	1521	1235	5	879	3	286	4	292	33115.9	7.46	-0.55	Nucleus
gene-BDN71DRAFT_1436695	KAF9487632.1	PeC2H2_3	Pleurotus eryngii	Agaricomycotina	group II	MU154760.1	6849	8811	-	1963	1851	3	1851	3	112	2	616	66320.1	6.31	-0.824	Nucleus
gene-BDN71DRAFT_1404466	KAF9487634.1	PeC2H2_4	Pleurotus eryngii	Agaricomycotina	group II	MU154760.1	17574	18070	+	497	426	2	426	2	71	1	141	15495.6	11.15	-0.859	Cytoplasm
gene-BDN71DRAFT_1458177	KAF9487735.1	PeC2H2_5	Pleurotus eryngii	Agaricomycotina	group VI	MU154753.1	22500	24046	+	1547	1344	4	1200	4	203	3	399	43717.9	6.72	-0.851	Nucleus
gene-BDN71DRAFT_1513419	KAF9488039.1	PeC2H2_6	Pleurotus eryngii	Agaricomycotina	group III	MU154735.1	31938	33005	-	1068	1005	2	1005	2	63	1	334	37018.2	6.62	-0.672	Nucleus
gene-BDN71DRAFT_1403247	KAF9488473.1	PeC2H2_7	Pleurotus eryngii	Agaricomycotina	group VI	MU154712.1	17363	18287	+	925	876	2	876	2	49	1	291	33769.5	8.06	-0.712	Cytoplasm
gene-BDN71DRAFT_454529	KAF9488474.1	PeC2H2_8	Pleurotus eryngii	Agaricomycotina	group VI	MU154712.1	18378	19617	+	1240	1130	3	798	2	110	2	265	30725.3	7.61	-0.669	Nucleus
gene-BDN71DRAFT_1593873	KAF9488656.1	PeC2H2_9	Pleurotus eryngii	Agaricomycotina	group II	MU154703.1	35439	37256	+	1818	1400	8	1050	8	418	7	349	38470.7	9.05	-1.029	Nucleus
gene-BDN71DRAFT_1512540	KAF9489010.1	PeC2H2_10	Pleurotus eryngii	Agaricomycotina	group V	MU154687.1	50909	53754	+	2846	2361	10	2361	10	485	9	786	87128.4	7.26	-0.336	Cytoplasm
gene-BDN71DRAFT_1593626	KAF9489176.1	PeC2H2_11	Pleurotus eryngii	Agaricomycotina	group IV	MU154680.1	45963	47448	+	1486	1062	5	1062	5	424	4	353	39215.8	8.63	-0.593	Nucleus
gene-BDN71DRAFT_1456516	KAF9489185.1	PeC2H2_12	Pleurotus eryngii	Agaricomycotina	group IV	MU154680.1	72350	73854	-	1505	1297	5	1097	5	208	4	365	40665.1	7.17	-0.846	Nucleus
gene-BDN71DRAFT_331406	KAF9489296.1	PeC2H2_13	Pleurotus eryngii	Agaricomycotina	group II	MU154676.1	33246	37144	+	3899	3519	5	2625	5	380	4	874	93191.7	6.86	-0.79	Nucleus
gene-BDN71DRAFT_1454482	KAF9490285.1	PeC2H2_14	Pleurotus eryngii	Agaricomycotina	group II	MU154645.1	19823	21959	-	2137	1970	4	1314	4	167	3	437	47600.4	8.54	-0.776	Nucleus
gene-BDN71DRAFT_157471	KAF9490646.1	PeC2H2_15	Pleurotus eryngii	Agaricomycotina	group II	MU154636.1	22821	24146	+	1326	1085	5	732	3	241	4	243	27289.6	8.98	-1.255	Nucleus
gene-BDN71DRAFT_1592166	KAF9491671.1	PeC2H2_16	Pleurotus eryngii	Agaricomycotina	group V	MU154614.1	76859	79656	-	2798	2457	7	2280	7	341	6	759	81709.2	8.73	-0.523	Cytoplasm
gene-BDN71DRAFT_1452061	KAF9492005.1	PeC2H2_17	Pleurotus eryngii	Agaricomycotina	group II	MU154608.1	31521	32003	+	483	435	2	324	2	48	1	107	12261.7	8.75	-0.994	Nucleus
gene-BDN71DRAFT_1509807	KAF9492006.1	PeC2H2_18	Pleurotus eryngii	Agaricomycotina	group I	MU154608.1	34500	37551	+	3052	2925	3	2925	3	127	2	974	105582	8.57	-0.863	Cytoplasm
gene-BDN71DRAFT_1223557	KAF9492276.1	PeC2H2_19	Pleurotus eryngii	Agaricomycotina	group II	MU154604.1	149909	151549	-	1641	1398	5	1170	5	243	4	389	43055.3	6	-0.635	Nucleus
gene-BDN71DRAFT_1509536	KAF9492282.1	PeC2H2_20	Pleurotus eryngii	Agaricomycotina	group IV	MU154603.1	4606	5504	+	899	690	5	690	5	209	4	229	26091.2	7.05	-1.019	Nucleus
gene-BDN71DRAFT_1212717	KAF9492283.1	PeC2H2_21	Pleurotus eryngii	Agaricomycotina	group IV	MU154603.1	6410	8316	-	1907	1569	7	930	6	338	6	309	34282.9	9.3	-0.78	Nucleus
gene-BDN71DRAFT_1451656	KAF9492284.1	PeC2H2_22	Pleurotus eryngii	Agaricomycotina	group IV	MU154603.1	8876	11208	-	2333	2135	6	1617	4	198	5	538	57813.1	7.89	-0.653	Nucleus
gene-BDN71DRAFT_1212558	KAF9492285.1	PeC2H2_23	Pleurotus eryngii	Agaricomycotina	group IV	MU154603.1	13383	16017	-	2635	2459	4	1908	4	176	3	635	68381.7	7.06	-0.668	Nucleus
gene-BDN71DRAFT_1396900	KAF9492310.1	PeC2H2_24	Pleurotus eryngii	Agaricomycotina	group IV	MU154603.1	82295	82750	+	456	402	2	402	2	54	1	133	14879.8	9.9	-0.715	Nucleus
gene-BDN71DRAFT_1451709	KAF9492314.1	PeC2H2_25	Pleurotus eryngii	Agaricomycotina	group IV	MU154603.1	97760	99253	+	1494	1276	5	729	5	218	4	242	27335.9	7.26	-0.975	Nucleus
gene-BDN71DRAFT_1591294	KAF9493037.1	PeC2H2_26	Pleurotus eryngii	Agaricomycotina	group VI	MU154591.1	16616	19838	-	3223	2531	13	2223	11	692	12	740	79940.3	5.18	-0.425	Nucleus
gene-BDN71DRAFT_1394355	KAF9493732.1	PeC2H2_27	Pleurotus eryngii	Agaricomycotina	group III	MU154581.1	2834	4687	+	1854	1854	1	1854	1	0	0	617	65685.2	4.38	-0.312	Nucleus
gene-BDN71DRAFT_1391865	KAF9495267.1	PeC2H2_28	Pleurotus eryngii	Agaricomycotina	group V	MU154563.1	11401	14088	-	2688	2280	8	2280	8	408	7	759	84883.1	6.96	-0.402	Cytoplasm
gene-BDN71DRAFT_1447478	KAF9495559.1	PeC2H2_29	Pleurotus eryngii	Agaricomycotina	group VI	MU154561.1	262672	264834	+	2163	1806	7	1044	5	357	6	347	38029.6	8.63	-0.671	Nucleus
gene-BDN71DRAFT_1589359	KAF9495948.1	PeC2H2_30	Pleurotus eryngii	Agaricomycotina	group V	MU154557.1	224717	227631	-	2915	2664	5	2619	5	251	4	872	92828.1	8.52	-0.901	Cytoplasm
gene-BDN71DRAFT_1443776	KAF9498073.1	PeC2H2_31	Pleurotus eryngii	Agaricomycotina	group III	MU154539.1	77216	78673	-	1458	1350	3	1008	2	108	2	335	36950.1	6.88	-0.695	Nucleus
gene-BDN71DRAFT_1503681	KAF9498603.1	PeC2H2_32	Pleurotus eryngii	Agaricomycotina	group VI	MU154536.1	57197	58590	+	1394	1116	6	1116	6	278	5	371	40962	8.28	-0.543	Cytoplasm
gene-BDN71DRAFT_230008	KAF9499249.1	PeC2H2_33	Pleurotus eryngii	Agaricomycotina	group VI	MU154533.1	346031	347098	+	1068	840	5	639	5	228	4	212	22718	9.11	-0.708	Nucleus
gene-BDN71DRAFT_1383695	KAF9499617.1	PeC2H2_34	Pleurotus eryngii	Agaricomycotina	group VI	MU154531.1	376667	377977	-	1311	1089	5	1089	5	222	4	362	40436.7	7.66	-0.723	Nucleus
gene-BDN71DRAFT_1353369	KAF9500688.1	PeC2H2_35	Pleurotus eryngii	Agaricomycotina	group II	MU154526.1	268499	268873	+	375	324	2	324	2	51	1	108	12158.9	10.23	-0.724	Nucleus
gene-BDN71DRAFT_943834	KAF9500868.1	PeC2H2_36	Pleurotus eryngii	Agaricomycotina	group VI	MU154525.1	205720	207993	+	2274	2100	4	1833	3	174	3	610	66123.3	6.1	-0.831	Cytoplasm
gene-BDN71DRAFT_1501793	KAF9501030.1	PeC2H2_37	Pleurotus eryngii	Agaricomycotina	group IV	MU154525.1	590239	591623	+	1385	1128	6	1128	6	257	5	375	40147.9	9.61	-0.651	Nucleus
gene-BDN71DRAFT_1486101	KAF9501620.1	PeC2H2_38	Pleurotus eryngii	Agaricomycotina	group III	MU154523.1	804813	806643	-	1831	1612	5	1509	5	219	4	502	56716.6	9.04	-0.828	Nucleus
gene-BDN71DRAFT_1379510	KAF9501868.1	PeC2H2_39	Pleurotus eryngii	Agaricomycotina	group IV	MU154522.1	605349	606265	-	917	753	4	753	4	164	3	250	27394.2	9.6	-0.857	Nucleus
gene-BDN71DRAFT_1500907	KAF9501902.1	PeC2H2_40	Pleurotus eryngii	Agaricomycotina	group II	MU154522.1	680379	681152	-	774	723	2	723	2	51	1	240	26591	9.62	-0.974	Nucleus
gene-BDN71DRAFT_497083	KAF9501908.1	PeC2H2_41	Pleurotus eryngii	Agaricomycotina	group II	MU154522.1	689120	691119	+	2000	1734	6	1188	6	266	5	395	43720.1	9.74	-1.217	Nucleus
gene-BDN71DRAFT_508811	KAF9502027.1	PeC2H2_42	Pleurotus eryngii	Agaricomycotina	group II	MU154522.1	958147	959802	+	1656	1488	4	1326	4	168	3	441	49021.5	6.01	-0.812	Nucleus
gene-BDN71DRAFT_1459780	KAF9502430.1	PeC2H2_43	Pleurotus eryngii	Agaricomycotina	group II	MU154521.1	935982	938535	-	2554	2333	5	2139	5	221	4	712	77931.1	9.06	-0.722	Nucleus
PSFLO_00035	SPO34564.1	PfC2H2_1	Pseudozyma flocculosa	Ustilaginomycotina	group VI	OOIP01000001.1	76595	79366	+	2772	2772	1	2772	1	0	0	923	98373.8	6.54	-0.607	Cytoplasm
PSFLO_00084	SPO34613.1	PfC2H2_2	Pseudozyma flocculosa	Ustilaginomycotina	group III	OOIP01000001.1	204975	207278	+	2304	2304	1	2304	1	0	0	767	83728.3	6.7	-0.949	Cytoplasm
PSFLO_00399	SPO34928.1	PfC2H2_3	Pseudozyma flocculosa	Ustilaginomycotina	group V	OOIP01000001.1	1023499	1027817	-	4319	4200	2	4200	2	119	1	1399	152138	7.53	-0.436	Cytoplasm
PSFLO_01086	SPO35615.1	PfC2H2_4	Pseudozyma flocculosa	Ustilaginomycotina	group II	OOIP01000002.1	822208	824238	-	2031	1917	2	1917	2	114	1	638	67104.2	9.92	-0.752	Nucleus
PSFLO_01612	SPO36141.1	PfC2H2_5	Pseudozyma flocculosa	Ustilaginomycotina	group VI	OOIP01000003.1	1062994	1065065	+	2072	1704	4	1704	4	368	3	567	59826.9	5.48	-0.813	Nucleus
PSFLO_01691	SPO36220.1	PfC2H2_6	Pseudozyma flocculosa	Ustilaginomycotina	group II	OOIP01000003.1	1287805	1289856	-	2052	2052	1	2052	1	0	0	683	71742.4	6.24	-0.466	Nucleus
PSFLO_02277	SPO36806.1	PfC2H2_7	Pseudozyma flocculosa	Ustilaginomycotina	group II	OOIP01000005.1	372076	373551	+	1476	1476	1	1476	1	0	0	491	54778.4	5.75	-0.722	Nucleus
PSFLO_02385	SPO36914.1	PfC2H2_8	Pseudozyma flocculosa	Ustilaginomycotina	group I	OOIP01000005.1	667440	669470	+	2031	2031	1	2031	1	0	0	676	70545	9.84	-0.616	Nucleus
PSFLO_02598	SPO37126.1	PfC2H2_9	Pseudozyma flocculosa	Ustilaginomycotina	group III	OOIP01000006.1	213618	217523	-	3906	3456	4	3456	4	450	3	1151	116564	6.51	-0.5	Cytoplasm
PSFLO_02754	SPO37281.1	PfC2H2_10	Pseudozyma flocculosa	Ustilaginomycotina	group V	OOIP01000006.1	706881	711924	+	5044	4692	4	4692	4	352	3	1563	159803	7.41	-0.548	Extracell
PSFLO_02980	SPO37505.1	PfC2H2_11	Pseudozyma flocculosa	Ustilaginomycotina	group V	OOIP01000007.1	384333	389355	-	5023	4506	5	4506	5	517	4	1501	154471	7.46	-0.49	Cytoplasm
PSFLO_03170	SPO37694.1	PfC2H2_12	Pseudozyma flocculosa	Ustilaginomycotina	group IV	OOIP01000007.1	960951	962479	+	1529	1113	4	1113	4	416	3	370	38314.3	9.64	-0.469	Extracell
PSFLO_03331	SPO37854.1	PfC2H2_13	Pseudozyma flocculosa	Ustilaginomycotina	group II	OOIP01000008.1	407966	408870	-	905	783	2	783	2	122	1	260	27877.2	10.82	-0.747	Nucleus
PSFLO_03357	SPO37880.1	PfC2H2_14	Pseudozyma flocculosa	Ustilaginomycotina	group IV	OOIP01000008.1	494125	496997	-	2873	2757	2	2757	2	116	1	918	94703.4	6.6	-0.58	Nucleus
PSFLO_03742	SPO38265.1	PfC2H2_15	Pseudozyma flocculosa	Ustilaginomycotina	group VI	OOIP01000009.1	714857	717220	+	2364	2364	1	2364	1	0	0	787	82558.5	9.72	-0.798	Cytoplasm
PSFLO_03994	SPO38516.1	PfC2H2_16	Pseudozyma flocculosa	Ustilaginomycotina	group I	OOIP01000010.1	500512	502231	+	1720	1479	3	1479	3	241	2	492	53443.6	8.18	-0.76	Cytoplasm
PSFLO_04424	SPO38945.1	PfC2H2_17	Pseudozyma flocculosa	Ustilaginomycotina	group II	OOIP01000012.1	202855	205558	-	2704	2118	6	2118	6	586	5	705	74829.7	10.12	-0.88	Cytoplasm
PSFLO_04806	SPO39325.1	PfC2H2_18	Pseudozyma flocculosa	Ustilaginomycotina	group VI	OOIP01000014.1	15567	16964	+	1398	1398	1	1398	1	0	0	465	49396.7	5.25	-0.355	Nucleus
PSFLO_04964	SPO39483.1	PfC2H2_19	Pseudozyma flocculosa	Ustilaginomycotina	group IV	OOIP01000014.1	516590	518152	+	1563	1563	1	1563	1	0	0	520	56182.3	6.37	-0.756	Nucleus
PSFLO_05491	SPO40009.1	PfC2H2_20	Pseudozyma flocculosa	Ustilaginomycotina	group II	OOIP01000017.1	231185	233916	-	2732	2646	2	2646	2	86	1	881	94066.8	7.27	-0.62	Nucleus
PSFLO_06176	SPO40694.1	PfC2H2_21	Pseudozyma flocculosa	Ustilaginomycotina	group VI	OOIP01000021.1	462003	464830	+	2828	1719	7	1719	7	1109	6	572	61822.9	7.95	-0.645	Nucleus
PSFLO_06308	SPO40826.1	PfC2H2_22	Pseudozyma flocculosa	Ustilaginomycotina	group II	OOIP01000022.1	392261	393349	+	1089	1089	1	1089	1	0	0	362	39015.6	10.43	-0.631	Nucleus
PSFLO_06700	SPO41218.1	PfC2H2_23	Pseudozyma flocculosa	Ustilaginomycotina	group VI	OOIP01000025.1	308208	311110	-	2903	2823	2	2823	2	80	1	940	96044.7	6.85	-0.742	Nucleus
PSFLO_06768	SPO41286.1	PfC2H2_24	Pseudozyma flocculosa	Ustilaginomycotina	group V	OOIP01000026.1	125433	129660	+	4228	4143	2	4143	2	85	1	1380	147234	8.65	-0.487	Endoplasmic
PSFLO_06902	SPO41420.1	PfC2H2_25	Pseudozyma flocculosa	Ustilaginomycotina	group V	OOIP01000027.1	182023	185879	+	3857	3684	3	3684	3	173	2	1227	132309	7.65	-0.43	Nucleus
PSFLO_07123	SPO41641.1	PfC2H2_26	Pseudozyma flocculosa	Ustilaginomycotina	group II	OOIP01000029.1	235397	237862	+	2466	2466	1	2466	1	0	0	821	85341.9	6.58	-0.645	Nucleus
PSFLO_07425	SPO41942.1	PfC2H2_27	Pseudozyma flocculosa	Ustilaginomycotina	group V	OOIP01000034.1	434	4524	+	4091	3966	2	3966	2	125	1	1321	139618	6.86	-0.344	Cytoplasm
PSFLO_07443	SPO41960.1	PfC2H2_28	Pseudozyma flocculosa	Ustilaginomycotina	group III	OOIP01000034.1	65648	67828	-	2181	2055	2	2055	2	126	1	684	72422	6.39	-0.717	Nucleus
gene-PAXINDRAFT_21733	KIJ04987.1	PiC2H2_1	Paxilius involutus	Agaricomycotina	group VI	KN821346.1	528	2366	-	1839	1446	6	1446	6	393	5	481	51999.6	7.12	-0.58	Nucleus
gene-PAXINDRAFT_103507	KIJ06116.1	PiC2H2_2	Paxilius involutus	Agaricomycotina	group VI	KN820508.1	145	1490	-	1346	1136	5	1119	5	210	4	372	41110.3	6.59	-0.848	Nucleus
gene-PAXINDRAFT_103450	KIJ06241.1	PiC2H2_3	Paxilius involutus	Agaricomycotina	group III	KN820431.1	1878	4051	-	2174	2174	1	1980	1	0	0	659	70764	4.71	-0.478	Cytoplasm
gene-PAXINDRAFT_18784	KIJ08046.1	PiC2H2_4	Paxilius involutus	Agaricomycotina	group II	KN819713.1	241	661	+	421	372	2	372	2	49	1	123	13761.6	8.02	-0.574	Nucleus
gene-PAXINDRAFT_18101	KIJ08784.1	PiC2H2_5	Paxilius involutus	Agaricomycotina	group II	KN819556.1	13479	14180	+	702	555	4	555	4	147	3	184	20345.6	7.38	-0.719	Nucleus
gene-PAXINDRAFT_172485	KIJ09396.1	PiC2H2_6	Paxilius involutus	Agaricomycotina	group II	KN819467.1	13985	14760	+	776	718	2	628	2	58	1	209	22757.2	9.9	-0.763	Nucleus
gene-PAXINDRAFT_172291	KIJ09922.1	PiC2H2_7	Paxilius involutus	Agaricomycotina	group VI	KN819425.1	550	1834	-	1285	1177	3	861	2	108	2	286	33785.5	7.65	-0.821	Cytoplasm
gene-PAXINDRAFT_86770	KIJ09924.1	PiC2H2_8	Paxilius involutus	Agaricomycotina	group II	KN819425.1	4262	4666	-	405	357	2	357	2	48	1	118	13282.4	10.85	-0.853	Cytoplasm
gene-PAXINDRAFT_138635	KIJ09926.1	PiC2H2_9	Paxilius involutus	Agaricomycotina	group II	KN819425.1	10579	12604	+	2026	1964	2	1209	2	62	1	402	42854.3	9.38	-0.68	Nucleus
gene-PAXINDRAFT_16892	KIJ10042.1	PiC2H2_10	Paxilius involutus	Agaricomycotina	group II	KN819419.1	2172	2873	-	702	555	4	555	4	147	3	184	20481.8	7.41	-0.735	Nucleus
gene-PAXINDRAFT_102090	KIJ10107.1	PiC2H2_11	Paxilius involutus	Agaricomycotina	group II	KN819417.1	34253	35165	+	913	764	4	558	4	149	3	185	20721	6.89	-0.615	Nucleus
gene-PAXINDRAFT_16865	KIJ10115.1	PiC2H2_12	Paxilius involutus	Agaricomycotina	group II	KN819417.1	78627	79348	+	722	573	4	573	4	149	3	190	21460.8	7.9	-0.668	Nucleus
gene-PAXINDRAFT_138172	KIJ10990.1	PiC2H2_13	Paxilius involutus	Agaricomycotina	group II	KN819390.1	93104	95083	-	1980	1789	2	1449	2	191	1	482	51691.7	8.28	-0.827	Cytoplasm
gene-PAXINDRAFT_101726	KIJ11268.1	PiC2H2_14	Paxilius involutus	Agaricomycotina	group II	KN819383.1	68700	69611	+	912	763	4	558	4	149	3	185	20835.2	7.2	-0.646	Extracell
gene-PAXINDRAFT_177297	KIJ11790.1	PiC2H2_15	Paxilius involutus	Agaricomycotina	group II	KN819373.1	117548	118769	-	1222	1168	2	774	2	54	1	257	28945.4	8.49	-1.188	Nucleus
gene-PAXINDRAFT_15149	KIJ11965.1	PiC2H2_16	Paxilius involutus	Agaricomycotina	group IV	KN819370.1	67898	69001	-	1104	942	4	942	4	162	3	313	33758.6	6.11	-0.5	Nucleus
gene-PAXINDRAFT_83471	KIJ12059.1	PiC2H2_17	Paxilius involutus	Agaricomycotina	group II	KN819369.1	103815	104168	-	354	303	2	303	2	51	1	100	11469.2	11.32	-1.008	Cytoplasm
gene-PAXINDRAFT_171034	KIJ12724.1	PiC2H2_18	Paxilius involutus	Agaricomycotina	group II	KN819360.1	175863	176729	-	867	867	1	497	1	0	0	165	18256.4	10.56	-1.261	Nucleus
gene-PAXINDRAFT_170050	KIJ13916.1	PiC2H2_19	Paxilius involutus	Agaricomycotina	group II	KN819347.1	182130	184472	-	2343	2120	4	1569	4	223	3	522	57240.1	9.68	-1.018	Nucleus
gene-PAXINDRAFT_176752	KIJ14395.1	PiC2H2_20	Paxilius involutus	Agaricomycotina	group V	KN819343.1	247809	250867	+	3059	2575	5	2475	5	484	4	824	86501.3	9.44	-0.601	Cytoplasm
gene-PAXINDRAFT_79360	KIJ14426.1	PiC2H2_21	Paxilius involutus	Agaricomycotina	group IV	KN819343.1	324726	325327	+	602	489	3	489	3	113	2	162	18112.4	9.56	-0.844	Nucleus
gene-PAXINDRAFT_100051	KIJ14572.1	PiC2H2_22	Paxilius involutus	Agaricomycotina	group VI	KN819342.1	368499	370714	-	2216	2163	2	2082	2	53	1	693	79719.7	6.17	-0.803	Nucleus
gene-PAXINDRAFT_12675	KIJ14573.1	PiC2H2_23	Paxilius involutus	Agaricomycotina	group VI	KN819342.1	371238	374796	-	3559	3240	7	3240	7	319	6	1079	117616	6.87	-0.472	Nucleus
gene-PAXINDRAFT_100062	KIJ14586.1	PiC2H2_24	Paxilius involutus	Agaricomycotina	group VI	KN819342.1	418595	422238	-	3644	3355	6	3150	5	289	5	1049	118422	5.28	-0.772	Nucleus
gene-PAXINDRAFT_12538	KIJ14712.1	PiC2H2_25	Paxilius involutus	Agaricomycotina	group II	KN819341.1	411650	413365	+	1716	1611	3	1611	3	105	2	536	59109.9	6.42	-0.694	Nucleus
gene-PAXINDRAFT_155919	KIJ14830.1	PiC2H2_26	Paxilius involutus	Agaricomycotina	group II	KN819340.1	399013	400024	-	1012	897	3	897	3	115	2	298	31559	10.4	-0.623	Nucleus
gene-PAXINDRAFT_176433	KIJ15463.1	PiC2H2_27	Paxilius involutus	Agaricomycotina	group III	KN819336.1	77942	79709	-	1768	1390	6	1296	6	378	5	431	48189.7	8.41	-0.781	Nucleus
gene-PAXINDRAFT_11794	KIJ15681.1	PiC2H2_28	Paxilius involutus	Agaricomycotina	group II	KN819336.1	810856	811276	-	421	372	2	372	2	49	1	123	13798.6	8.3	-0.675	Nucleus
gene-PAXINDRAFT_155381	KIJ15805.1	PiC2H2_29	Paxilius involutus	Agaricomycotina	group VI	KN819335.1	338865	339965	+	1101	927	4	927	4	174	3	308	34018.8	4.87	-0.736	Nucleus
gene-PAXINDRAFT_167862	KIJ17037.1	PiC2H2_30	Paxilius involutus	Agaricomycotina	group II	KN819331.1	59746	60993	+	1248	979	5	759	3	269	4	252	27395.4	10.79	-0.7	Nucleus
gene-PAXINDRAFT_131211	KIJ17413.1	PiC2H2_31	Paxilius involutus	Agaricomycotina	group VI	KN819331.1	1231148	1233159	+	2012	1880	3	1665	3	132	2	555	60281	5.82	-0.958	Cytoplasm
gene-PAXINDRAFT_154238	KIJ17632.1	PiC2H2_32	Paxilius involutus	Agaricomycotina	group I	KN819330.1	484574	486882	+	2309	2160	3	2160	3	149	2	719	77136.5	9.88	-0.747	Cytoplasm
gene-PAXINDRAFT_110857	KIJ18356.1	PiC2H2_33	Paxilius involutus	Agaricomycotina	group II	KN819329.1	1450177	1453384	+	3208	3053	4	2748	3	155	3	915	99627.7	6.61	-0.491	Nucleus
gene-PAXINDRAFT_127953	KIJ18836.1	PiC2H2_34	Paxilius involutus	Agaricomycotina	group II	KN819327.1	35659	37484	+	1826	1664	4	1341	4	162	3	446	49900	6.51	-0.783	Cytoplasm
gene-PAXINDRAFT_166990	KIJ19153.1	PiC2H2_35	Paxilius involutus	Agaricomycotina	group IV	KN819327.1	1100122	1101406	+	1285	932	5	687	5	353	4	228	24749.2	9.61	-0.812	Nucleus
gene-PAXINDRAFT_161195	KIJ19710.1	PiC2H2_36	Paxilius involutus	Agaricomycotina	group VI	KN819326.1	1724870	1725962	-	1093	930	4	930	4	163	3	309	33761.3	6.05	-0.7	Nucleus
gene-PAXINDRAFT_107581	KIJ19972.1	PiC2H2_37	Paxilius involutus	Agaricomycotina	group III	KN819325.1	746303	746687	+	385	331	2	320	2	54	1	105	12489.3	10.75	-1.011	Nucleus
gene-PAXINDRAFT_95840	KIJ20846.1	PiC2H2_38	Paxilius involutus	Agaricomycotina	group VI	KN819324.1	927915	930405	-	2491	2199	6	1803	6	292	5	600	65362.3	6.49	-0.463	Nucleus
gene-PAXINDRAFT_164985	KIJ21506.1	PiC2H2_39	Paxilius involutus	Agaricomycotina	group III	KN819323.1	845268	846914	+	1647	1542	3	1071	2	105	2	356	38626.2	6.22	-0.474	Nucleus
gene-PAXINDRAFT_152251	KIJ21954.1	PiC2H2_40	Paxilius involutus	Agaricomycotina	group II	KN819323.1	2066781	2069194	-	2414	2202	5	2202	5	212	4	733	79915.9	8.05	-0.727	Nucleus
ACE2	WBW72574.1	PoC2H2_1	Pleurotus ostreatus	Agaricomycotina	group III	NW_023503159.1	518229	520106	+	1878	1878	1	1878	1	0	0	625	66839.3	4.35	-0.791	Nucleus
gene-PC9H_002456	XP_036625739.1	PoC2H2_2	Pleurotus ostreatus	Agaricomycotina	group VI	NW_023503166.1	417550	418821	+	1272	1047	5	1047	5	225	4	348	38363.9	8.48	-0.762	Nucleus
gene-PC9H_002223	XP_036626486.1	PoC2H2_3	Pleurotus ostreatus	Agaricomycotina	group VI	NW_023503165.1	1406848	1408334	-	1487	1311	4	1311	4	176	3	436	46182.4	4.42	-0.314	Nucleus
gene-PC9H_011276	XP_036626616.1	PoC2H2_4	Pleurotus ostreatus	Agaricomycotina	group V	NW_023503164.1	151044	152948	+	1905	1683	5	1683	5	222	4	560	58574	6.98	-0.567	Nucleus
STE12	XP_036627038.1	PoC2H2_5	Pleurotus ostreatus	Agaricomycotina	group II	NW_023503164.1	1574266	1578258	+	3993	3648	6	3648	6	345	5	1215	127676	6.8	-0.632	Nucleus
gene-PC9H_010718	XP_036627594.1	PoC2H2_6	Pleurotus ostreatus	Agaricomycotina	group II	NW_023503163.1	1143458	1144185	-	728	564	4	564	4	164	3	187	20319.4	9.95	-0.773	Nucleus
gene-PC9H_010875	XP_036627751.1	PoC2H2_7	Pleurotus ostreatus	Agaricomycotina	group IV	NW_023503163.1	1573379	1574356	+	978	780	4	780	4	198	3	259	29139.8	7.34	-0.811	Nucleus
gene-PC9H_010978	XP_036627851.1	PoC2H2_8	Pleurotus ostreatus	Agaricomycotina	group I	NW_023503163.1	1973332	1976380	+	3049	2922	3	2922	3	127	2	973	105673	8.75	-0.874	Cytoplasm
gene-PC9H_011053	XP_036627921.1	PoC2H2_9	Pleurotus ostreatus	Agaricomycotina	group V	NW_023503163.1	2197044	2199891	+	2848	2361	10	2361	10	487	9	786	87148.1	7.11	-0.377	Cytoplasm
gene-PC9H_011173	XP_036628041.1	PoC2H2_10	Pleurotus ostreatus	Agaricomycotina	group V	NW_023503163.1	2557564	2560415	+	2852	2688	4	2688	4	164	3	895	95579.1	7.65	-0.916	Cytoplasm
gene-PC9H_009258	XP_036628152.1	PoC2H2_11	Pleurotus ostreatus	Agaricomycotina	group IV	NW_023503162.1	160744	161707	-	964	744	5	744	5	220	4	247	27934.4	7.17	-0.97	Nucleus
gene-PC9H_009260	XP_036628154.1	PoC2H2_12	Pleurotus ostreatus	Agaricomycotina	group IV	NW_023503162.1	172675	175730	-	3056	2799	3	2799	3	257	2	932	99783.8	6.74	-0.816	Nucleus
gene-PC9H_009284	XP_036628178.1	PoC2H2_13	Pleurotus ostreatus	Agaricomycotina	group IV	NW_023503162.1	304840	306913	+	2074	1962	3	1962	3	112	2	653	70702.2	7.26	-0.709	Nucleus
gene-PC9H_009285	XP_036628179.1	PoC2H2_14	Pleurotus ostreatus	Agaricomycotina	group IV	NW_023503162.1	309549	311627	+	2079	1815	6	1815	6	264	5	604	65410.4	6.68	-0.641	Nucleus
gene-PC9H_009286	XP_036628180.1	PoC2H2_15	Pleurotus ostreatus	Agaricomycotina	group IV	NW_023503162.1	314743	315663	-	921	705	5	705	5	216	4	234	26358.7	7.42	-0.937	Nucleus
gene-PC9H_009290	XP_036628184.1	PoC2H2_16	Pleurotus ostreatus	Agaricomycotina	group IV	NW_023503162.1	326149	327113	+	965	747	5	747	5	218	4	248	28300.9	7.01	-1.024	Nucleus
gene-PC9H_009331	XP_036628225.1	PoC2H2_17	Pleurotus ostreatus	Agaricomycotina	group IV	NW_023503162.1	470035	470869	-	835	609	5	609	5	226	4	202	22205.6	7.78	-0.663	Nucleus
gene-PC9H_009332	XP_036628226.1	PoC2H2_18	Pleurotus ostreatus	Agaricomycotina	group IV	NW_023503162.1	471802	472701	-	900	675	5	675	5	225	4	224	24734.5	9.84	-0.786	Nucleus
gene-PC9H_009799	XP_036628686.1	PoC2H2_19	Pleurotus ostreatus	Agaricomycotina	group VI	NW_023503162.1	1690843	1692251	-	1409	1131	4	1131	4	278	3	376	40961.8	6.58	-0.85	Nucleus
gene-PC9H_009805	XP_036628692.1	PoC2H2_20	Pleurotus ostreatus	Agaricomycotina	group VI	NW_023503162.1	1707250	1708658	-	1409	1197	4	1197	4	212	3	398	43447.5	6.41	-0.828	Nucleus
gene-PC9H_010332	XP_036629215.1	PoC2H2_21	Pleurotus ostreatus	Agaricomycotina	group IV	NW_023503162.1	3262338	3264301	-	1964	930	7	930	7	1034	6	309	34734.4	8.9	-0.797	Nucleus
gene-PC9H_008719	XP_036629655.1	PoC2H2_22	Pleurotus ostreatus	Agaricomycotina	group II	NW_023503161.1	1400669	1401996	-	1328	1275	2	1275	2	53	1	424	47048.1	6.55	-0.757	Nucleus
gene-PC9H_007183	XP_036630338.1	PoC2H2_23	Pleurotus ostreatus	Agaricomycotina	group II	NW_023503160.1	658919	659767	-	849	735	3	735	3	114	2	244	27337.6	8.81	-1.198	Nucleus
gene-PC9H_007264	XP_036630417.1	PoC2H2_24	Pleurotus ostreatus	Agaricomycotina	group II	NW_023503160.1	858168	859044	+	877	648	5	648	5	229	4	215	23903.1	8.37	-0.928	Nucleus
gene-PC9H_007458	XP_036630609.1	PoC2H2_25	Pleurotus ostreatus	Agaricomycotina	group IV	NW_023503160.1	1349139	1353813	-	4675	3537	15	3537	15	1138	14	1178	132277	9.26	-0.586	Cytoplasm
gene-PC9H_007488	XP_036630639.1	PoC2H2_26	Pleurotus ostreatus	Agaricomycotina	group II	NW_023503160.1	1421305	1422078	-	774	723	2	723	2	51	1	240	26517.8	9.37	-0.977	Nucleus
gene-PC9H_007492	XP_036630643.1	PoC2H2_27	Pleurotus ostreatus	Agaricomycotina	group II	NW_023503160.1	1430418	1431867	+	1450	1197	6	1197	6	253	5	398	43931.3	9.59	-1.221	Nucleus
gene-PC9H_007603	XP_036630752.1	PoC2H2_28	Pleurotus ostreatus	Agaricomycotina	group II	NW_023503160.1	1678231	1679660	+	1430	1317	3	1317	3	113	2	438	48802.2	6.24	-0.862	Nucleus
gene-PC9H_007770	XP_036630918.1	PoC2H2_29	Pleurotus ostreatus	Agaricomycotina	group V	NW_023503160.1	2087101	2089938	+	2838	2436	8	2436	8	402	7	811	90532.2	6.75	-0.433	Cytoplasm
PZF1	XP_036630927.1	PoC2H2_30	Pleurotus ostreatus	Agaricomycotina	group III	NW_023503160.1	2113526	2115250	+	1725	1512	5	1512	5	213	4	503	56845.3	8.6	-0.859	Cytoplasm
gene-PC9H_005891	XP_036631469.1	PoC2H2_31	Pleurotus ostreatus	Agaricomycotina	group VI	NW_023503159.1	198459	199510	-	1052	945	3	945	3	107	2	314	34804.1	7.54	-0.209	Nucleus
gene-PC9H_005899	XP_036631476.1	PoC2H2_32	Pleurotus ostreatus	Agaricomycotina	group VI	NW_023503159.1	218374	219413	+	1040	879	3	879	3	161	2	292	32918.5	7.46	-0.547	Nucleus
gene-PC9H_006163	XP_036631734.1	PoC2H2_33	Pleurotus ostreatus	Agaricomycotina	group VI	NW_023503159.1	1033818	1036822	+	3005	2106	8	2106	8	899	7	701	73950.2	5.83	-0.499	Cytoplasm
MSN4_2	XP_036631910.1	PoC2H2_34	Pleurotus ostreatus	Agaricomycotina	group II	NW_023503159.1	1597493	1600508	+	3016	2694	4	2694	4	322	3	897	95933.8	7.7	-0.819	Nucleus
SUR1	XP_036632061.1	PoC2H2_35	Pleurotus ostreatus	Agaricomycotina	group VI	NW_023503159.1	2032562	2034745	-	2184	1896	6	1896	6	288	5	631	69341.2	6.47	-0.702	Nucleus
NRG1	XP_036632547.1	PoC2H2_36	Pleurotus ostreatus	Agaricomycotina	group II	NW_023503158.1	89016	91314	+	2299	2223	2	2223	2	76	1	740	77508.3	9.32	-1.008	Cytoplasm
gene-PC9H_004829	XP_036632912.1	PoC2H2_37	Pleurotus ostreatus	Agaricomycotina	group VI	NW_023503158.1	1089577	1090970	-	1394	1116	6	1116	6	278	5	371	41018	7.78	-0.534	Nucleus
gene-PC9H_005270	XP_036633347.1	PoC2H2_38	Pleurotus ostreatus	Agaricomycotina	group III	NW_023503158.1	2107296	2108634	-	1339	1272	2	1272	2	67	1	423	47625	6.6	-0.606	Nucleus
gene-PC9H_005741	XP_036633803.1	PoC2H2_39	Pleurotus ostreatus	Agaricomycotina	group II	NW_023503158.1	3339851	3341069	+	1219	1158	2	1158	2	61	1	385	41369	9.99	-0.935	Nucleus
gene-PC9H_002965	XP_036634038.1	PoC2H2_40	Pleurotus ostreatus	Agaricomycotina	group II	NW_023503157.1	559619	561614	-	1996	1887	3	1887	3	109	2	628	67921.1	6.31	-0.843	Nucleus
MSN4_1	XP_036634039.1	PoC2H2_41	Pleurotus ostreatus	Agaricomycotina	group II	NW_023503157.1	568631	570958	+	2328	2202	3	2202	3	126	2	733	79476.7	8.14	-0.844	Nucleus
gene-PC9H_002977	XP_036634050.1	PoC2H2_42	Pleurotus ostreatus	Agaricomycotina	group VI	NW_023503157.1	595270	596194	+	925	813	3	813	3	112	2	270	31111.5	7.17	-0.584	Nucleus
gene-PC9H_003014	XP_036634087.1	PoC2H2_43	Pleurotus ostreatus	Agaricomycotina	group II	NW_023503157.1	717913	719381	+	1469	1050	8	1050	8	419	7	349	38516.7	8.86	-1.056	Nucleus
gene-PC9H_003401	XP_036634467.1	PoC2H2_44	Pleurotus ostreatus	Agaricomycotina	group II	NW_023503157.1	1733019	1735381	-	2363	2142	5	2142	5	221	4	713	77902	8.84	-0.719	Nucleus
gene-PC9H_003967	XP_036635032.1	PoC2H2_45	Pleurotus ostreatus	Agaricomycotina	group III	NW_023503157.1	3066202	3067265	-	1064	1008	2	1008	2	56	1	335	36918.2	6.93	-0.701	Nucleus
gene-PC9H_004279	XP_036635339.1	PoC2H2_46	Pleurotus ostreatus	Agaricomycotina	group II	NW_023503157.1	3930402	3931889	-	1488	1320	4	1320	4	168	3	439	47609.5	8.55	-0.772	Nucleus
gene-PC9H_004356	XP_036635413.1	PoC2H2_47	Pleurotus ostreatus	Agaricomycotina	group IV	NW_023503157.1	4170556	4171397	+	842	729	3	729	3	113	2	242	27037.9	8.68	-0.664	Nucleus
gene-PC9H_000692	XP_036636192.1	PoC2H2_48	Pleurotus ostreatus	Agaricomycotina	group IV	NW_023503156.1	2043882	2045275	-	1394	1137	6	1137	6	257	5	378	40412.3	9.61	-0.67	Nucleus
gene-PC9H_000844	XP_036636343.1	PoC2H2_49	Pleurotus ostreatus	Agaricomycotina	group VI	NW_023503156.1	2410067	2412001	-	1935	1833	3	1833	3	102	2	610	66006	6.04	-0.854	Cytoplasm
gene-PC9H_001273	XP_036636768.1	PoC2H2_50	Pleurotus ostreatus	Agaricomycotina	group II	NW_023503156.1	3462318	3465175	+	2858	1848	10	1848	10	1010	9	615	66890.6	7.7	-0.301	Cell membrane
gene-A7U60_g8267	OCB84743.1	SbC2H2_1	Sanghuangporus baumii	Agaricomycotina	group III	LNZH02000214.1	356962	358367	-	1406	1293	3	1293	3	113	2	430	46096	7.08	-0.477	Nucleus
gene-A7U60_g7670	OCB85361.1	SbC2H2_2	Sanghuangporus baumii	Agaricomycotina	group VI	LNZH02000210.1	357618	358918	+	1301	1074	5	1074	5	227	4	357	39059.7	9.65	-0.594	Nucleus
gene-A7U60_g7454	OCB85445.1	SbC2H2_3	Sanghuangporus baumii	Agaricomycotina	group VI	LNZH02000209.1	154646	156982	+	2337	1965	5	1965	5	372	4	654	69445.5	6.58	-0.429	Nucleus
gene-A7U60_g6887	OCB85992.1	SbC2H2_4	Sanghuangporus baumii	Agaricomycotina	group II	LNZH02000205.1	105004	108478	+	3475	2493	4	2493	4	982	3	830	90355.5	6.82	-0.468	Nucleus
gene-A7U60_g6594	OCB86282.1	SbC2H2_5	Sanghuangporus baumii	Agaricomycotina	group II	LNZH02000203.1	59413	61808	+	2396	2229	3	2229	3	167	2	742	79495.1	7.03	-0.763	Nucleus
gene-A7U60_g6038	OCB86865.1	SbC2H2_6	Sanghuangporus baumii	Agaricomycotina	group II	LNZH02000198.1	261462	263261	-	1800	1296	8	1296	8	504	7	431	47279.5	8.4	-0.713	Nucleus
gene-A7U60_g6042	OCB86869.1	SbC2H2_7	Sanghuangporus baumii	Agaricomycotina	group II	LNZH02000198.1	275264	276024	+	761	708	2	708	2	53	1	235	25851.4	9.45	-0.988	Nucleus
gene-A7U60_g6124	OCB86950.1	SbC2H2_8	Sanghuangporus baumii	Agaricomycotina	group II	LNZH02000198.1	553940	556782	-	2843	1980	6	1980	6	863	5	659	73827	6.22	-0.643	Nucleus
gene-A7U60_g5821	OCB87086.1	SbC2H2_9	Sanghuangporus baumii	Agaricomycotina	group II	LNZH02000195.1	206164	207756	+	1593	1536	2	1536	2	57	1	511	54295.7	6.37	-0.697	Nucleus
gene-A7U60_g5536	OCB87396.1	SbC2H2_10	Sanghuangporus baumii	Agaricomycotina	group II	LNZH02000192.1	268710	269465	-	756	705	2	705	2	51	1	234	26074.1	8.87	-1.161	Nucleus
gene-A7U60_g5320	OCB87615.1	SbC2H2_11	Sanghuangporus baumii	Agaricomycotina	group II	LNZH02000190.1	242709	244227	+	1519	1464	2	1464	2	55	1	487	53781	5.99	-0.71	Nucleus
gene-A7U60_g4847	OCB88061.1	SbC2H2_12	Sanghuangporus baumii	Agaricomycotina	group VI	LNZH02000185.1	202137	203233	+	1097	846	5	846	5	251	4	281	31561.3	9.8	-0.716	Nucleus
gene-A7U60_g4077	OCB88787.1	SbC2H2_13	Sanghuangporus baumii	Agaricomycotina	group VI	LNZH02000171.1	125379	127130	+	1752	1137	4	1137	4	615	3	378	42825.9	8.61	-0.881	Nucleus
gene-A7U60_g3517	OCB89316.1	SbC2H2_14	Sanghuangporus baumii	Agaricomycotina	group II	LNZH02000158.1	96848	99481	+	2634	2391	2	2391	2	243	1	796	87073	7.37	-0.836	Nucleus
gene-A7U60_g3533	OCB89332.1	SbC2H2_15	Sanghuangporus baumii	Agaricomycotina	group II	LNZH02000158.1	171622	173216	-	1595	1431	4	1431	4	164	3	476	51906.4	7.88	-0.691	Nucleus
gene-A7U60_g3470	OCB89380.1	SbC2H2_16	Sanghuangporus baumii	Agaricomycotina	group IV	LNZH02000157.1	125941	128314	-	2374	1656	6	1656	6	718	5	551	59868.2	9.26	-0.839	Nucleus
gene-A7U60_g3480	OCB89389.1	SbC2H2_17	Sanghuangporus baumii	Agaricomycotina	group VI	LNZH02000157.1	166581	167759	-	1179	1119	2	1119	2	60	1	372	41126	6.23	-0.746	Nucleus
gene-A7U60_g3394	OCB89418.1	SbC2H2_18	Sanghuangporus baumii	Agaricomycotina	group IV	LNZH02000156.1	51456	54547	-	3092	2697	4	2697	4	395	3	898	94458	6.7	-0.693	Nucleus
gene-A7U60_g3182	OCB89703.1	SbC2H2_19	Sanghuangporus baumii	Agaricomycotina	group VI	LNZH02000151.1	226236	228613	-	2378	2133	4	2133	4	245	3	710	76995.4	4.99	-0.857	Nucleus
gene-A7U60_g2049	OCB90749.1	SbC2H2_20	Sanghuangporus baumii	Agaricomycotina	group II	LNZH02000119.1	111424	114078	-	2655	2397	3	2397	3	258	2	798	87914.3	6.24	-1.049	Nucleus
gene-A7U60_g1920	OCB90811.1	SbC2H2_21	Sanghuangporus baumii	Agaricomycotina	group III	LNZH02000116.1	3124	4071	-	948	948	1	948	1	0	0	315	33976.3	4.55	-0.358	Cytoplasm
gene-A7U60_g1530	OCB91243.1	SbC2H2_22	Sanghuangporus baumii	Agaricomycotina	group II	LNZH02000099.1	79496	80993	+	1498	1383	3	1383	3	115	2	460	49879	5.87	-0.735	Nucleus
gene-A7U60_g1243	OCB91508.1	SbC2H2_23	Sanghuangporus baumii	Agaricomycotina	group VI	LNZH02000084.1	45368	48305	+	2938	1860	10	1860	10	1078	9	619	69017.4	7.87	-0.364	Cytoplasm
gene-A7U60_g1245	OCB91510.1	SbC2H2_24	Sanghuangporus baumii	Agaricomycotina	group VI	LNZH02000084.1	53763	54627	+	865	738	3	738	3	127	2	245	27382.6	7.72	-0.505	Nucleus
gene-A7U60_g1181	OCB91555.1	SbC2H2_25	Sanghuangporus baumii	Agaricomycotina	group II	LNZH02000081.1	49706	52757	-	3052	2271	6	2271	6	781	5	756	83227.7	6.51	-0.428	Chloroplast
gene-A7U60_g1105	OCB91644.1	SbC2H2_26	Sanghuangporus baumii	Agaricomycotina	group III	LNZH02000076.1	46873	48144	+	1272	1272	1	1272	1	0	0	423	45686.4	7.01	-0.709	Nucleus
gene-A7U60_g699	OCB91991.1	SbC2H2_27	Sanghuangporus baumii	Agaricomycotina	group II	LNZH02000045.1	39738	41874	-	2137	2079	2	2079	2	58	1	692	72571	8.8	-0.948	Nucleus
gene-A7U60_g607	OCB92072.1	SbC2H2_28	Sanghuangporus baumii	Agaricomycotina	group VI	LNZH02000037.1	37838	40039	+	2202	1731	6	1731	6	471	5	576	63251	6.71	-0.718	Nucleus
gene-SCHCODRAFT_02557618	XP_003026340.1	ScC2H2_1	Schizophyllum commune	Agaricomycotina	group II	NW_026089553.1	243262	245547	-	2286	2075	5	1548	3	211	4	515	54983.5	6.08	-0.899	Cytoplasm
gene-SCHCODRAFT_02644742	XP_003026382.1	ScC2H2_2	Schizophyllum commune	Agaricomycotina	group VI	NW_026089553.1	551325	552552	+	1228	1128	3	666	2	100	2	221	23915.3	8.94	-0.245	Nucleus
gene-SCHCODRAFT_02644583	XP_003026419.2	ScC2H2_3	Schizophyllum commune	Agaricomycotina	group II	NW_026089553.1	341779	344903	+	3125	3024	3	1797	3	101	2	598	66129	6.93	-0.972	Nucleus
gene-SCHCODRAFT_01206717	XP_003026520.1	ScC2H2_4	Schizophyllum commune	Agaricomycotina	group IV	NW_026089554.1	382180	383548	+	1369	1119	6	1119	6	250	5	372	39376.3	9.28	-0.51	Cytoplasm
gene-SCHCODRAFT_02594118	XP_003026568.1	ScC2H2_5	Schizophyllum commune	Agaricomycotina	group II	NW_026089554.1	19065	21077	-	2013	1901	3	1464	3	112	2	487	52243.4	7.47	-0.842	Nucleus
c2h2	XP_003026630.1	ScC2H2_6	Schizophyllum commune	Agaricomycotina	group II	NW_026089554.1	358083	359804	-	1722	1513	5	1083	5	209	4	360	40487.2	8.55	-1.058	Nucleus
gene-SCHCODRAFT_02642807	XP_003027095.1	ScC2H2_7	Schizophyllum commune	Agaricomycotina	group IV	NW_026089551.1	375883	378052	+	2170	1876	4	1041	4	294	3	346	37269.3	9.23	-0.756	Nucleus
gene-SCHCODRAFT_02519062	XP_003027254.1	ScC2H2_8	Schizophyllum commune	Agaricomycotina	group IV	NW_026089551.1	271980	273442	-	1463	1236	5	1236	5	227	4	411	44445.8	8.27	-0.761	Nucleus
gene-SCHCODRAFT_02518496	XP_003027256.2	ScC2H2_9	Schizophyllum commune	Agaricomycotina	group II	NW_026089551.1	277037	279415	-	2379	2007	5	2007	5	372	4	668	70683.8	6.99	-0.825	Nucleus
gene-SCHCODRAFT_02620554	XP_003027922.1	ScC2H2_10	Schizophyllum commune	Agaricomycotina	group IV	NW_026089541.1	3478334	3480019	+	1686	1488	5	750	5	198	4	249	27398.1	7.2	-0.841	Nucleus
gene-SCHCODRAFT_02638469	XP_003027994.1	ScC2H2_11	Schizophyllum commune	Agaricomycotina	group II	NW_026089548.1	400804	404650	+	3847	3180	6	2775	6	667	5	924	99119.2	6.61	-0.691	Nucleus
gene-SCHCODRAFT_02513276	XP_003028546.2	ScC2H2_12	Schizophyllum commune	Agaricomycotina	group IV	NW_026089547.1	1698923	1700910	-	1988	1731	6	1731	6	257	5	576	64688.2	9.71	-0.302	Cytoplasm
gene-SCHCODRAFT_01359522	XP_003028585.1	ScC2H2_13	Schizophyllum commune	Agaricomycotina	group II	NW_026089547.1	1523357	1525395	-	2039	1822	5	1806	5	217	4	601	66074.9	6.37	-0.617	Nucleus
gene-SCHCODRAFT_01159645	XP_003028586.1	ScC2H2_14	Schizophyllum commune	Agaricomycotina	group IV	NW_026089547.1	1516261	1517390	-	1130	1017	3	1017	3	113	2	338	37267.9	8.93	-0.691	Nucleus
gene-SCHCODRAFT_02635886	XP_003028806.1	ScC2H2_15	Schizophyllum commune	Agaricomycotina	group V	NW_026089547.1	150228	155041	-	4814	3390	16	2703	16	1424	15	900	93799.7	8.87	-0.684	Cytoplasm
gene-SCHCODRAFT_01158666	XP_003029140.1	ScC2H2_16	Schizophyllum commune	Agaricomycotina	group V	NW_026089547.1	40681	42816	+	2136	1766	7	1527	7	370	6	508	53995.1	7.5	-0.544	Nucleus
gene-SCHCODRAFT_02511560	XP_003029188.1	ScC2H2_17	Schizophyllum commune	Agaricomycotina	group II	NW_026089546.1	300895	302770	+	1876	1773	3	1773	3	103	2	590	64183.5	6.64	-0.628	Nucleus
gene-SCHCODRAFT_02750661	XP_003029192.1	ScC2H2_18	Schizophyllum commune	Agaricomycotina	group II	NW_026089546.1	326058	328054	+	1997	1890	3	1737	3	107	2	578	63228.7	6.51	-0.575	Nucleus
gene-SCHCODRAFT_02679824	XP_003029230.1	ScC2H2_19	Schizophyllum commune	Agaricomycotina	group III	NW_026089546.1	511021	513211	+	2191	2126	2	1920	1	65	1	639	68075.9	4.47	-0.414	Cytoplasm
gene-SCHCODRAFT_01039007	XP_003029259.1	ScC2H2_20	Schizophyllum commune	Agaricomycotina	group II	NW_026089546.1	648264	649478	+	1215	1052	4	525	3	163	3	174	18537.2	5.93	-0.672	Cytoplasm
gene-SCHCODRAFT_02584847	XP_003029594.1	ScC2H2_21	Schizophyllum commune	Agaricomycotina	group II	NW_026089546.1	309376	311288	-	1913	1805	3	1740	3	108	2	579	63388.4	6.31	-0.701	Nucleus
gene-SCHCODRAFT_02509972	XP_003029707.1	ScC2H2_22	Schizophyllum commune	Agaricomycotina	group VI	NW_026089546.1	898888	903040	-	4153	2778	14	2778	14	1375	13	925	103146	7.38	-0.441	Nucleus
gene-SCHCODRAFT_01356580	XP_003030055.1	ScC2H2_23	Schizophyllum commune	Agaricomycotina	group II	NW_026089545.1	1764583	1766076	-	1494	1376	3	1176	3	118	2	391	41824.4	10.64	-0.789	Nucleus
gene-SCHCODRAFT_02583769	XP_003030080.1	ScC2H2_24	Schizophyllum commune	Agaricomycotina	group VI	NW_026089545.1	1591504	1592969	-	1466	1283	4	864	4	183	3	287	29987	10.48	-0.515	Nucleus
gene-SCHCODRAFT_02509548	XP_003030152.1	ScC2H2_25	Schizophyllum commune	Agaricomycotina	group III	NW_026089545.1	1166572	1168400	-	1829	1596	5	1596	5	233	4	531	58684.8	8.4	-0.847	Cytoplasm
gene-SCHCODRAFT_02509453	XP_003030430.1	ScC2H2_26	Schizophyllum commune	Agaricomycotina	group IV	NW_026089545.1	1978770	1979836	+	1067	921	4	921	4	146	3	306	33025.5	8.66	-0.852	Cell membrane
gene-SCHCODRAFT_02601101	XP_003030465.1	ScC2H2_27	Schizophyllum commune	Agaricomycotina	group II	NW_026089545.1	1775116	1775998	+	883	831	2	831	2	52	1	276	29890.5	8.12	-0.82	Nucleus
gene-SCHCODRAFT_0269971	XP_003030972.1	ScC2H2_28	Schizophyllum commune	Agaricomycotina	group VI	NW_026089544.1	1162525	1163402	-	878	614	6	510	6	264	5	169	19530.4	7.16	-0.804	Cytoplasm
gene-SCHCODRAFT_02628913	XP_003030973.1	ScC2H2_29	Schizophyllum commune	Agaricomycotina	group VI	NW_026089544.1	1159437	1160532	-	1096	999	3	942	3	97	2	313	35410.2	6.54	-0.515	Nucleus
gene-SCHCODRAFT_02668365	XP_003031553.1	ScC2H2_30	Schizophyllum commune	Agaricomycotina	group III	NW_026089544.1	122555	125933	+	3379	2001	7	2001	7	1378	6	666	73260.4	6.01	-0.427	Cytoplasm
gene-SCHCODRAFT_02579942	XP_003031559.1	ScC2H2_31	Schizophyllum commune	Agaricomycotina	group VI	NW_026089544.1	57563	59071	+	1509	1252	4	1143	4	257	3	380	42347.1	5.24	-0.825	Nucleus
gene-SCHCODRAFT_02503103	XP_003031730.2	ScC2H2_32	Schizophyllum commune	Agaricomycotina	group II	NW_026089543.1	1532353	1532962	-	610	447	3	447	3	163	2	148	15995.5	8.01	-0.786	Nucleus
gene-SCHCODRAFT_02667924	XP_003031752.1	ScC2H2_33	Schizophyllum commune	Agaricomycotina	group II	NW_026089543.1	1407174	1411448	-	4275	3102	10	3102	10	1173	9	1033	114229	8.81	-0.585	Nucleus
gene-SCHCODRAFT_02627285	XP_003032032.2	ScC2H2_34	Schizophyllum commune	Agaricomycotina	group IV	NW_026089543.1	2308525	2312173	+	3649	3003	7	2367	6	646	6	788	82926.9	6.7	-0.791	Nucleus
gene-SCHCODRAFT_02626375	XP_003032176.2	ScC2H2_35	Schizophyllum commune	Agaricomycotina	group II	NW_026089543.1	1531104	1532361	+	1258	1054	4	399	3	204	3	132	14698.5	10.22	-0.864	Cytoplasm
gene-SCHCODRAFT_02502894	XP_003032261.1	ScC2H2_36	Schizophyllum commune	Agaricomycotina	group IV	NW_026089543.1	1036763	1037801	+	1039	984	2	984	2	55	1	327	35009.5	7.6	-0.446	Nucleus
gene-SCHCODRAFT_02665755	XP_003032836.1	ScC2H2_37	Schizophyllum commune	Agaricomycotina	group II	NW_026089541.1	2266822	2267886	+	1065	954	3	954	3	111	2	317	34152.7	8.57	-0.779	Nucleus
gene-SCHCODRAFT_02242043	XP_003033024.1	ScC2H2_38	Schizophyllum commune	Agaricomycotina	group IV	NW_026089541.1	3451088	3452382	+	1295	1082	5	762	5	213	4	253	28109.8	7.1	-0.77	Nucleus
gene-SCHCODRAFT_02686265	XP_003033131.1	ScC2H2_39	Schizophyllum commune	Agaricomycotina	group IV	NW_026089541.1	600389	603957	-	3569	3196	6	2583	6	373	5	860	94120	8.6	-0.693	Cytoskeleton
gene-SCHCODRAFT_02617618	XP_003033134.2	ScC2H2_40	Schizophyllum commune	Agaricomycotina	group IV	NW_026089541.1	608423	610998	-	2576	2330	5	1932	5	246	4	643	69953.4	5.31	-0.773	Nucleus
gene-SCHCODRAFT_02229790	XP_003033389.2	ScC2H2_41	Schizophyllum commune	Agaricomycotina	group IV	NW_026089541.1	2177050	2178423	-	1374	1063	7	837	6	311	6	278	31327.6	7.67	-0.691	Nucleus
gene-SCHCODRAFT_01349133	XP_003033391.1	ScC2H2_42	Schizophyllum commune	Agaricomycotina	group IV	NW_026089541.1	2184311	2185240	-	930	823	3	669	3	107	2	222	24786.9	7.85	-0.493	Nucleus
gene-SCHCODRAFT_02619245	XP_003033392.1	ScC2H2_43	Schizophyllum commune	Agaricomycotina	group IV	NW_026089541.1	2186255	2187815	-	1561	1350	5	810	5	211	4	269	29374.6	4.56	-0.8	Nucleus
gene-SCHCODRAFT_02598452	XP_003033393.1	ScC2H2_44	Schizophyllum commune	Agaricomycotina	group IV	NW_026089541.1	2188852	2189940	-	1089	918	4	918	4	171	3	305	33529.5	5.62	-0.837	Nucleus
gene-SCHCODRAFT_02697590	XP_003033657.2	ScC2H2_45	Schizophyllum commune	Agaricomycotina	group IV	NW_026089540.1	629281	629758	+	478	426	2	426	2	52	1	141	15829.6	8.62	-0.617	Nucleus
gene-SCHCODRAFT_02698168	XP_003033940.1	ScC2H2_46	Schizophyllum commune	Agaricomycotina	group VI	NW_026089540.1	2379997	2381913	+	1917	1665	4	1665	4	252	3	554	60924.9	4.77	-0.632	Nucleus
gene-SCHCODRAFT_02531943	XP_003034294.1	ScC2H2_47	Schizophyllum commune	Agaricomycotina	group VI	NW_026089540.1	1046097	1047252	-	1156	974	4	654	4	182	3	217	24538.3	9.81	-1.156	Nucleus
gene-SCHCODRAFT_02532488	XP_003034391.2	ScC2H2_48	Schizophyllum commune	Agaricomycotina	group VI	NW_026089540.1	1648249	1651383	-	3135	2872	4	1920	4	263	3	639	70567.7	5.62	-0.518	Nucleus
gene-SCHCODRAFT_02616742	XP_003034664.1	ScC2H2_49	Schizophyllum commune	Agaricomycotina	group I	NW_026089540.1	3124254	3129244	-	4991	4464	5	3630	4	527	4	1209	128478	7.79	-0.97	Cytoplasm
gene-SCHCODRAFT_02743324	XP_003034930.1	ScC2H2_50	Schizophyllum commune	Agaricomycotina	group VI	NW_026089538.1	3221428	3223593	-	2166	2062	3	1821	3	104	2	606	66000.9	4.62	-0.988	Cytoplasm
gene-SCHCODRAFT_02604883	XP_003035389.1	ScC2H2_51	Schizophyllum commune	Agaricomycotina	group II	NW_026089538.1	848499	850427	-	1929	1826	3	1671	3	103	2	556	59955.9	9.11	-0.588	Nucleus
gene-SCHCODRAFT_02613662	XP_003036985.1	ScC2H2_52	Schizophyllum commune	Agaricomycotina	group II	NW_026089539.1	3808999	3810628	-	1630	1314	7	924	6	316	6	307	33249.5	4.91	-0.899	Nucleus
gene-SCHCODRAFT_02612546	XP_003037140.1	ScC2H2_53	Schizophyllum commune	Agaricomycotina	group III	NW_026089539.1	2990912	2992228	-	1317	1163	4	1032	3	154	3	343	37876.4	6.79	-0.814	Nucleus
gene-SCHCODRAFT_02609225	XP_003037669.2	ScC2H2_54	Schizophyllum commune	Agaricomycotina	group VI	NW_026089539.1	271737	274843	-	3107	2813	5	2544	5	294	4	847	91329.2	6.21	-0.772	Nucleus
gene-SCHCODRAFT_02576302	XP_003038108.1	ScC2H2_55	Schizophyllum commune	Agaricomycotina	group II	NW_026089542.1	2227526	2228953	-	1428	1233	4	1233	4	195	3	410	45002.3	6.35	-0.691	Nucleus
gene-SCHCODRAFT_02611471	XP_003038645.1	ScC2H2_56	Schizophyllum commune	Agaricomycotina	group VI	NW_026089539.1	2198943	2200254	+	1312	1191	3	882	2	121	2	293	34065.6	7.34	-0.733	Cytoplasm
gene-SCHCODRAFT_02609438	XP_003038968.1	ScC2H2_57	Schizophyllum commune	Agaricomycotina	group VI	NW_026089539.1	486708	490188	+	3481	3231	5	2511	5	250	4	836	91095	6.54	-0.681	Nucleus
gene-SCHCODRAFT_02131645	XP_050197030.1	ScC2H2_58	Schizophyllum commune	Agaricomycotina	group IV	NW_026089554.1	326000	327319	+	1320	1174	4	906	4	146	3	301	32786.8	9.67	-0.999	Nucleus
gene-SCHCODRAFT_02642686	XP_050197390.1	ScC2H2_59	Schizophyllum commune	Agaricomycotina	group IV	NW_026089551.1	269639	271450	-	1812	1648	4	930	4	164	3	309	32641.8	8.4	-0.57	Nucleus
gene-SCHCODRAFT_02717189	XP_050197403.1	ScC2H2_60	Schizophyllum commune	Agaricomycotina	group VI	NW_026089551.1	329836	331148	-	1313	1055	6	849	6	258	5	282	30956.7	10.2	-0.606	Nucleus
gene-SCHCODRAFT_02641338	XP_050198064.1	ScC2H2_61	Schizophyllum commune	Agaricomycotina	group IV	NW_026089549.1	1491962	1493390	+	1429	1102	7	702	6	327	6	233	26046.5	7.8	-0.791	Nucleus
gene-SCHCODRAFT_02551069	XP_050198462.1	ScC2H2_62	Schizophyllum commune	Agaricomycotina	group II	NW_026089547.1	678187	678818	+	632	528	3	528	3	104	2	175	19046.2	9.85	-0.917	Nucleus
gene-SCHCODRAFT_02637164	XP_050198548.1	ScC2H2_63	Schizophyllum commune	Agaricomycotina	group VI	NW_026089547.1	1228805	1232779	+	3975	3233	9	2685	9	742	8	894	94980.1	6.8	-0.583	Cytoplasm
gene-SCHCODRAFT_02509906	XP_050198771.1	ScC2H2_64	Schizophyllum commune	Agaricomycotina	group III	NW_026089546.1	778423	779415	-	993	876	3	876	3	117	2	291	31518.1	8.71	-0.921	Nucleus
gene-SCHCODRAFT_02635733	XP_050198996.1	ScC2H2_65	Schizophyllum commune	Agaricomycotina	group II	NW_026089546.1	2109697	2111519	-	1823	1668	4	1455	4	155	3	484	54031.6	6.15	-0.8	Nucleus
gene-SCHCODRAFT_02631789	XP_050199245.1	ScC2H2_66	Schizophyllum commune	Agaricomycotina	group V	NW_026089545.1	1282773	1285776	-	3004	2531	9	2358	9	473	8	785	87882.5	7.47	-0.453	Cytoplasm
gene-SCHCODRAFT_02507652	XP_050199279.1	ScC2H2_67	Schizophyllum commune	Agaricomycotina	group II	NW_026089545.1	1494100	1495062	-	963	735	4	735	4	228	3	244	26075.2	4.82	-0.554	Nucleus
gene-SCHCODRAFT_0248956	XP_050199336.1	ScC2H2_68	Schizophyllum commune	Agaricomycotina	group II	NW_026089545.1	1908419	1909645	-	1227	1113	3	1113	3	114	2	370	41143.1	6.78	-0.844	Nucleus
gene-SCHCODRAFT_02629570	XP_050199709.1	ScC2H2_69	Schizophyllum commune	Agaricomycotina	group II	NW_026089544.1	1734936	1735939	-	1004	944	2	714	2	60	1	237	26926	8.08	-1.035	Cytoplasm
gene-SCHCODRAFT_02629777	XP_050199740.1	ScC2H2_70	Schizophyllum commune	Agaricomycotina	group VI	NW_026089544.1	1946461	1947927	+	1467	1154	7	903	7	313	6	300	32368.3	8.54	-0.763	Nucleus
gene-SCHCODRAFT_02496622	XP_050201200.1	ScC2H2_71	Schizophyllum commune	Agaricomycotina	group IV	NW_026089541.1	2247663	2248040	+	378	330	2	330	2	48	1	109	12219.7	11.89	-0.893	Nucleus
gene-SCHCODRAFT_02620483	XP_050201410.1	ScC2H2_72	Schizophyllum commune	Agaricomycotina	group IV	NW_026089541.1	3429584	3431111	-	1528	1199	7	735	6	329	6	244	26809	5.69	-0.243	Nucleus
gene-SCHCODRAFT_02488590	XP_050202159.1	ScC2H2_73	Schizophyllum commune	Agaricomycotina	group II	NW_026089539.1	1374788	1377058	+	2271	2172	3	2172	3	99	2	723	80261.6	7.96	-0.856	Nucleus
gene-SCHCODRAFT_02610623	XP_050202193.1	ScC2H2_74	Schizophyllum commune	Agaricomycotina	group II	NW_026089539.1	1548010	1548648	-	639	533	3	345	2	106	2	114	12162.4	6.93	-0.807	Nucleus
gene-SCLCIDRAFT_553582	KIM52496.1	SciC2H2_1	Scleroderma citrinum	Agaricomycotina	group VI	KN822209.1	38203	41563	+	3361	3150	5	2589	5	211	4	862	94419.4	6.85	-0.503	Cytoplasm
gene-SCLCIDRAFT_141020	KIM52498.1	SciC2H2_2	Scleroderma citrinum	Agaricomycotina	group VI	KN822209.1	42496	43741	+	1246	948	2	948	2	298	1	315	36190.5	6.7	-0.912	Nucleus
gene-SCLCIDRAFT_139502	KIM53173.1	SciC2H2_3	Scleroderma citrinum	Agaricomycotina	group III	KN822188.1	49280	50968	+	1689	1476	5	1476	5	213	4	491	54815.7	8.49	-0.82	Nucleus
gene-SCLCIDRAFT_11603	KIM53342.1	SciC2H2_4	Scleroderma citrinum	Agaricomycotina	group II	KN822183.1	42399	47266	-	4868	3819	11	3819	11	1049	10	1272	138875	7.33	-0.359	Nucleus
gene-SCLCIDRAFT_1157339	KIM53655.1	SciC2H2_5	Scleroderma citrinum	Agaricomycotina	group V	KN822174.1	36311	38192	-	1882	1497	7	1239	7	385	6	412	45473.1	8.33	-0.719	Cytoplasm
gene-SCLCIDRAFT_1221727	KIM54712.1	SciC2H2_6	Scleroderma citrinum	Agaricomycotina	group VI	KN822148.1	31440	34866	+	3427	3036	8	2595	7	391	7	864	97162.3	6.57	-0.686	Nucleus
gene-SCLCIDRAFT_136064	KIM54768.1	SciC2H2_7	Scleroderma citrinum	Agaricomycotina	group IV	KN822147.1	17033	18484	+	1452	1140	6	1140	6	312	5	379	40341.2	9.09	-0.572	Nucleus
gene-SCLCIDRAFT_272391	KIM56016.1	SciC2H2_8	Scleroderma citrinum	Agaricomycotina	group II	KN822124.1	77753	78545	+	793	690	3	366	2	103	2	121	13911.5	6.99	-0.602	Nucleus
gene-SCLCIDRAFT_201642	KIM56941.1	SciC2H2_9	Scleroderma citrinum	Agaricomycotina	group V	KN822108.1	152742	154148	+	1407	1097	6	657	5	310	5	218	24046.2	9.26	-0.612	Nucleus
gene-SCLCIDRAFT_130499	KIM57402.1	SciC2H2_10	Scleroderma citrinum	Agaricomycotina	group IV	KN822101.1	92369	92854	-	486	438	2	438	2	48	1	145	16634.9	11.12	-0.856	Nucleus
gene-SCLCIDRAFT_28479	KIM57970.1	SciC2H2_11	Scleroderma citrinum	Agaricomycotina	group II	KN822093.1	164347	164765	+	419	372	2	372	2	47	1	123	13856.7	7.54	-0.293	Nucleus
gene-SCLCIDRAFT_1103425	KIM58018.1	SciC2H2_12	Scleroderma citrinum	Agaricomycotina	group VI	KN822092.1	82338	83656	-	1319	1208	3	909	3	111	2	302	32816	6.11	-0.722	Cytoplasm
gene-SCLCIDRAFT_1218767	KIM58395.1	SciC2H2_13	Scleroderma citrinum	Agaricomycotina	group V	KN822087.1	195559	198377	+	2819	2722	3	2178	3	97	2	725	76413.9	8.57	-0.573	Cytoplasm
gene-SCLCIDRAFT_1088694	KIM58455.1	SciC2H2_14	Scleroderma citrinum	Agaricomycotina	group II	KN822085.1	12310	13800	+	1491	1360	3	930	2	131	2	309	35563.2	8.75	-1.132	Nucleus
gene-SCLCIDRAFT_125598	KIM59727.1	SciC2H2_15	Scleroderma citrinum	Agaricomycotina	group II	KN822070.1	122178	122585	-	408	342	2	342	2	66	1	113	13269.1	11.38	-1.224	Cytoplasm
gene-SCLCIDRAFT_1216379	KIM60864.1	SciC2H2_16	Scleroderma citrinum	Agaricomycotina	group II	KN822057.1	23995	25542	-	1548	1265	6	642	4	283	5	213	23490.9	7.85	-0.762	Nucleus
gene-SCLCIDRAFT_1216393	KIM60875.1	SciC2H2_17	Scleroderma citrinum	Agaricomycotina	group II	KN822057.1	36174	37331	-	1158	910	5	612	4	248	4	203	22680.3	8.99	-0.667	Nucleus
gene-SCLCIDRAFT_1216359	KIM61058.1	SciC2H2_18	Scleroderma citrinum	Agaricomycotina	group II	KN822056.1	192596	194093	+	1498	1186	6	642	4	312	5	213	23943.6	9.17	-0.792	Nucleus
gene-SCLCIDRAFT_123086	KIM61064.1	SciC2H2_19	Scleroderma citrinum	Agaricomycotina	group V	KN822056.1	201097	201529	-	433	378	2	378	2	55	1	125	14320.1	10.74	-1.145	Nucleus
gene-SCLCIDRAFT_1216084	KIM61313.1	SciC2H2_20	Scleroderma citrinum	Agaricomycotina	group VI	KN822053.1	69973	71834	+	1862	1584	6	1413	6	278	5	470	51022.6	6.9	-0.437	Cytoplasm
gene-SCLCIDRAFT_121644	KIM61601.1	SciC2H2_21	Scleroderma citrinum	Agaricomycotina	group II	KN822050.1	96770	98321	+	1552	1434	3	1434	3	118	2	477	53882.7	7.1	-0.756	Nucleus
gene-SCLCIDRAFT_644079	KIM64313.1	SciC2H2_22	Scleroderma citrinum	Agaricomycotina	group IV	KN822029.1	317545	319296	+	1752	1299	6	921	6	453	5	306	34143.6	7.41	-0.645	Nucleus
gene-SCLCIDRAFT_113398	KIM65275.1	SciC2H2_23	Scleroderma citrinum	Agaricomycotina	group VI	KN822023.1	183606	185582	+	1977	1863	3	1863	3	114	2	620	67238.3	5.73	-0.928	Cytoplasm
gene-SCLCIDRAFT_108969	KIM67038.1	SciC2H2_24	Scleroderma citrinum	Agaricomycotina	group III	KN822014.1	162554	163677	+	1124	1071	2	1071	2	53	1	356	38435	6.31	-0.453	Nucleus
gene-SCLCIDRAFT_1210046	KIM67906.1	SciC2H2_25	Scleroderma citrinum	Agaricomycotina	group III	KN822011.1	570635	572344	-	1710	1658	2	1509	2	52	1	502	56258	8.14	-0.508	Nucleus
gene-SCLCIDRAFT_904066	KIM68930.1	SciC2H2_26	Scleroderma citrinum	Agaricomycotina	group VI	KN822008.1	722166	722936	-	771	591	4	306	4	180	3	101	11182.8	9.78	-0.631	Cytoplasm
gene-SCLCIDRAFT_1208555	KIM69126.1	SciC2H2_27	Scleroderma citrinum	Agaricomycotina	group II	KN822007.1	382864	384704	-	1841	1611	5	861	5	230	4	286	31450.4	9.82	-1.011	Nucleus
gene-SCLCIDRAFT_13268	KIM69135.1	SciC2H2_28	Scleroderma citrinum	Agaricomycotina	group III	KN822007.1	394806	395504	+	699	648	2	648	2	51	1	215	23370.3	9.24	-1.147	Cell membrane
gene-SCLCIDRAFT_103015	KIM69447.1	SciC2H2_29	Scleroderma citrinum	Agaricomycotina	group II	KN822006.1	207947	208273	+	327	327	1	327	1	0	0	108	12270.9	8.41	-0.649	Nucleus
gene-SCLCIDRAFT_19335	KIM69449.1	SciC2H2_30	Scleroderma citrinum	Agaricomycotina	group II	KN822006.1	209282	209918	-	637	573	2	573	2	64	1	190	21543.2	6.83	-0.542	Nucleus
gene-SCLCIDRAFT_12993	KIM69529.1	SciC2H2_31	Scleroderma citrinum	Agaricomycotina	group II	KN822006.1	387954	388803	+	850	798	2	798	2	52	1	265	29479	8.9	-1.227	Cytoplasm
gene-SCLCIDRAFT_1208010	KIM69553.1	SciC2H2_32	Scleroderma citrinum	Agaricomycotina	group III	KN822006.1	434625	436774	+	2150	2150	1	1929	1	0	0	642	69558.9	4.94	-0.452	Nucleus
gene-SCLCIDRAFT_494343	KIM69957.1	SciC2H2_33	Scleroderma citrinum	Agaricomycotina	group II	KN822005.1	272971	275079	+	2109	1594	9	1227	8	515	8	408	43746.9	7.4	-0.971	Nucleus
gene-SCLCIDRAFT_1207249	KIM69988.1	SciC2H2_34	Scleroderma citrinum	Agaricomycotina	group VI	KN822005.1	326895	328117	-	1223	1124	3	864	2	99	2	287	33526.2	7.87	-0.813	Cytoplasm
gene-SCLCIDRAFT_1207253	KIM69991.1	SciC2H2_35	Scleroderma citrinum	Agaricomycotina	group II	KN822005.1	331950	333116	-	1167	1117	2	1038	2	50	1	345	38119.1	6.99	-0.802	Cytoplasm
gene-SCLCIDRAFT_101722	KIM69996.1	SciC2H2_36	Scleroderma citrinum	Agaricomycotina	group II	KN822005.1	337905	338384	+	480	423	2	423	2	57	1	141	16020.9	10.19	-0.922	Cytoplasm
gene-SCLCIDRAFT_499552	KIM70036.1	SciC2H2_37	Scleroderma citrinum	Agaricomycotina	group VI	KN822005.1	406604	408060	-	1457	1331	3	912	3	126	2	303	33990.3	10.34	-0.121	Extracell
gene-SCLCIDRAFT_1207702	KIM70363.1	SciC2H2_38	Scleroderma citrinum	Agaricomycotina	group II	KN822005.1	1075660	1078224	+	2565	2356	5	2100	5	209	4	699	77228.5	8.82	-0.767	Nucleus
SE.1A0935	SE.1A0935	SeC2H2_1	Sarcomyxa edulis	Agaricomycotina	group II	Contig12	872651	874908	-	2258	1932	6	1932	6	326	5	643	70569.1	8.65	-0.894	Cytoplasm
SE.1A1274	SE.1A1274	SeC2H2_2	Sarcomyxa edulis	Agaricomycotina	group III	Contig13	457490	458766	-	1277	1215	2	1215	2	62	1	404	43847	6.39	-0.743	Nucleus
SE.1A1890	SE.1A1890	SeC2H2_3	Sarcomyxa edulis	Agaricomycotina	group VI	Contig16	441336	441840	+	505	315	4	315	4	190	3	104	11738.4	10.24	-0.692	Nucleus
SE.1A2929	SE.1A2929	SeC2H2_4	Sarcomyxa edulis	Agaricomycotina	group II	Contig1	1153333	1155734	+	2402	2196	5	2196	5	206	4	731	80108.1	9.22	-0.861	Nucleus
SE.1A3193	SE.1A3193	SeC2H2_5	Sarcomyxa edulis	Agaricomycotina	group II	Contig1	237331	239344	+	2014	1956	2	1956	2	58	1	651	71960.7	6.89	-1.13	Nucleus
SE.1A3298	SE.1A3298	SeC2H2_6	Sarcomyxa edulis	Agaricomycotina	group III	Contig1	2224012	2225181	-	1170	1110	2	1110	2	60	1	369	40955.5	6.9	-0.799	Nucleus
SE.1A3360	SE.1A3360	SeC2H2_7	Sarcomyxa edulis	Agaricomycotina	group II	Contig1	293805	295142	-	1338	1206	3	1206	3	132	2	401	44165.2	10.22	-0.897	Nucleus
SE.1A4380	SE.1A4380	SeC2H2_8	Sarcomyxa edulis	Agaricomycotina	group II	Contig27	96350	98584	-	2235	2181	2	2181	2	54	1	726	79567.3	5.18	-0.967	Nucleus
SE.1A4933	SE.1A4933	SeC2H2_9	Sarcomyxa edulis	Agaricomycotina	group III	Contig2	1669392	1672690	-	3299	2739	6	2739	6	560	5	912	99347.4	5.26	-0.293	Nucleus
SE.1A5490	SE.1A5490	SeC2H2_10	Sarcomyxa edulis	Agaricomycotina	group III	Contig3	435432	437456	-	2025	1953	2	1953	2	72	1	650	69866.7	4.31	-0.412	Cytoplasm
SE.1A6575	SE.1A6575	SeC2H2_11	Sarcomyxa edulis	Agaricomycotina	group III	Contig4	1315177	1316666	-	1490	1440	2	1440	2	50	1	479	52770.1	5.21	-0.694	Cytoplasm
SE.1A7636	SE.1A7636	SeC2H2_12	Sarcomyxa edulis	Agaricomycotina	group II	Contig6	597123	600534	+	3412	3054	4	3054	4	358	3	1017	110375	5.97	-0.716	Nucleus
SE.1A8150	SE.1A8150	SeC2H2_13	Sarcomyxa edulis	Agaricomycotina	group IV	Contig7	122607	124106	+	1500	1134	7	1134	7	366	6	377	40775	8.88	-0.725	Nucleus
SE.1A8359	SE.1A8359	SeC2H2_14	Sarcomyxa edulis	Agaricomycotina	group VI	Contig7	1468492	1470506	+	2015	1902	3	1902	3	113	2	633	68653.7	5.06	-0.814	Nucleus
SE.1A9051	SE.1A9051	SeC2H2_15	Sarcomyxa edulis	Agaricomycotina	group VI	Contig9	657586	658859	+	1274	1158	3	1158	3	116	2	385	42107.5	7.39	-0.614	Nucleus
SE.1A9236	SE.1A9236	SeC2H2_16	Sarcomyxa edulis	Agaricomycotina	group II	Contig9	1327859	1329581	+	1723	1551	2	1551	2	172	1	516	57849.4	4.77	-0.99	Nucleus
SE.1A9253	SE.1A9253	SeC2H2_17	Sarcomyxa edulis	Agaricomycotina	group II	Contig9	1396668	1398315	+	1648	1539	3	1539	3	109	2	512	57031.2	5.8	-1.118	Nucleus
gene-CY34DRAFT_813165	KIK34063.1	SlC2H2_1	Suillus luteus	Agaricomycotina	group V	KN835817.1	4304	7274	-	2971	2722	4	2247	4	249	3	748	79574.5	9.52	-0.689	Nucleus
gene-CY34DRAFT_812892	KIK34454.1	SlC2H2_2	Suillus luteus	Agaricomycotina	group V	KN835751.1	2834	5804	+	2971	2722	4	2247	4	249	3	748	79574.5	9.52	-0.689	Nucleus
gene-CY34DRAFT_17691	KIK34495.1	SlC2H2_3	Suillus luteus	Agaricomycotina	group VI	KN835746.1	10758	11597	+	840	723	3	723	3	117	2	240	26971.1	7.83	-0.648	Nucleus
gene-CY34DRAFT_812812	KIK34614.1	SlC2H2_4	Suillus luteus	Agaricomycotina	group VI	KN835728.1	12714	13821	+	1108	893	5	558	4	215	4	185	20754	8.4	-0.811	Nucleus
gene-CY34DRAFT_536879	KIK36194.1	SlC2H2_5	Suillus luteus	Agaricomycotina	group VI	KN835551.1	14978	16843	-	1866	1471	6	852	5	395	5	283	31685.5	7.29	-0.702	Cytoplasm
gene-CY34DRAFT_811096	KIK36688.1	SlC2H2_6	Suillus luteus	Agaricomycotina	group VI	KN835507.1	3165	4688	+	1524	1352	4	708	4	172	3	235	26388.6	8.33	-0.76	Nucleus
gene-CY34DRAFT_810852	KIK36943.1	SlC2H2_7	Suillus luteus	Agaricomycotina	group III	KN835487.1	25886	27912	+	2027	1820	5	1431	5	207	4	476	53560.4	8.5	-0.865	Nucleus
gene-CY34DRAFT_809750	KIK38037.1	SlC2H2_8	Suillus luteus	Agaricomycotina	group II	KN835414.1	6003	7886	-	1884	1477	8	1272	8	407	7	423	45758.3	7.27	-0.928	Nucleus
gene-CY34DRAFT_14927	KIK38636.1	SlC2H2_9	Suillus luteus	Agaricomycotina	group VI	KN835382.1	29239	30532	-	1294	1125	4	1125	4	169	3	374	42017	8.18	-0.861	Nucleus
gene-CY34DRAFT_338391	KIK39376.1	SlC2H2_10	Suillus luteus	Agaricomycotina	group II	KN835345.1	14841	16510	-	1670	1570	3	1197	3	100	2	398	44508.7	5.32	-0.802	Cytoplasm
gene-CY34DRAFT_808298	KIK39459.1	SlC2H2_11	Suillus luteus	Agaricomycotina	group VI	KN835342.1	42957	44173	+	1217	1045	4	648	4	172	3	215	23903.7	10.06	-0.807	Nucleus
gene-CY34DRAFT_88195	KIK39988.1	SlC2H2_12	Suillus luteus	Agaricomycotina	group II	KN835320.1	15606	16139	+	534	534	1	534	1	0	0	177	20183	8.93	-1.166	Nucleus
gene-CY34DRAFT_87735	KIK40204.1	SlC2H2_13	Suillus luteus	Agaricomycotina	group II	KN835311.1	13184	13648	+	465	414	2	414	2	51	1	137	15566.7	11.27	-0.969	Nucleus
gene-CY34DRAFT_806293	KIK41258.1	SlC2H2_14	Suillus luteus	Agaricomycotina	group III	KN835274.1	42204	44446	+	2243	2243	1	2001	1	0	0	666	71098.8	4.69	-0.505	Nucleus
gene-CY34DRAFT_805990	KIK41474.1	SlC2H2_15	Suillus luteus	Agaricomycotina	group II	KN835267.1	10534	12383	+	1850	1619	4	1380	4	231	3	459	50405	9.55	-0.917	Nucleus
gene-CY34DRAFT_200753	KIK41514.1	SlC2H2_16	Suillus luteus	Agaricomycotina	group II	KN835266.1	23249	25021	+	1773	1519	5	1356	4	254	4	451	50498.5	6.17	-0.794	Nucleus
gene-CY34DRAFT_12970	KIK41568.1	SlC2H2_17	Suillus luteus	Agaricomycotina	group VI	KN835265.1	52539	53514	-	976	864	3	864	3	112	2	287	32509.7	5.94	-0.539	Nucleus
gene-CY34DRAFT_805771	KIK41680.1	SlC2H2_18	Suillus luteus	Agaricomycotina	group VI	KN835261.1	23601	27355	+	3755	3326	9	3012	9	429	8	1003	109460	6.75	-0.462	Cytoplasm
gene-CY34DRAFT_194361	KIK41681.1	SlC2H2_19	Suillus luteus	Agaricomycotina	group II	KN835261.1	27371	29110	+	1740	1586	4	1158	2	154	3	385	41871.5	5.27	-0.418	Nucleus
gene-CY34DRAFT_174519	KIK41953.1	SlC2H2_20	Suillus luteus	Agaricomycotina	group II	KN835252.1	21181	24610	-	3430	3273	4	2622	3	157	3	873	95265.6	6.44	-0.473	Nucleus
gene-CY34DRAFT_83686	KIK42366.1	SlC2H2_21	Suillus luteus	Agaricomycotina	group IV	KN835241.1	42376	42963	-	588	480	3	480	3	108	2	159	17918.1	9.56	-0.952	Nucleus
gene-CY34DRAFT_804535	KIK42793.1	SlC2H2_22	Suillus luteus	Agaricomycotina	group II	KN835229.1	38560	39904	+	1345	1291	2	597	2	54	1	198	22448.4	9.14	-0.425	Nucleus
gene-CY34DRAFT_803188	KIK43956.1	SlC2H2_23	Suillus luteus	Agaricomycotina	group II	KN835200.1	9351	10349	+	999	840	4	678	3	159	3	225	25403.4	5.36	-0.685	Nucleus
gene-CY34DRAFT_802948	KIK44150.1	SlC2H2_24	Suillus luteus	Agaricomycotina	group II	KN835196.1	12958	14035	+	1078	724	5	573	3	354	4	190	21806.7	8.03	-0.29	Nucleus
gene-CY34DRAFT_11236	KIK44232.1	SlC2H2_25	Suillus luteus	Agaricomycotina	group VI	KN835195.1	95494	97063	-	1570	849	5	849	5	721	4	282	31231.7	8.48	-0.777	Nucleus
gene-CY34DRAFT_802821	KIK44313.1	SlC2H2_26	Suillus luteus	Agaricomycotina	group I	KN835193.1	54500	57159	+	2660	2487	4	1926	4	173	3	641	69669.5	9.87	-0.794	Cytoplasm
gene-CY34DRAFT_802483	KIK44613.1	SlC2H2_27	Suillus luteus	Agaricomycotina	group III	KN835187.1	52485	53522	-	1038	880	4	546	3	158	3	181	19935.2	8.93	-0.797	Nucleus
gene-CY34DRAFT_611054	KIK44620.1	SlC2H2_28	Suillus luteus	Agaricomycotina	group II	KN835187.1	63686	64750	+	1065	853	5	660	4	212	4	219	24455.1	8.09	-1.278	Nucleus
gene-CY34DRAFT_802245	KIK44888.1	SlC2H2_29	Suillus luteus	Agaricomycotina	group IV	KN835182.1	76008	77765	+	1758	1436	5	897	5	322	4	298	32716.7	8.9	-0.96	Nucleus
gene-CY34DRAFT_46380	KIK45463.1	SlC2H2_30	Suillus luteus	Agaricomycotina	group II	KN835172.1	23848	24752	-	905	843	2	843	2	62	1	281	30322.7	10.04	-0.71	Nucleus
gene-CY34DRAFT_41572	KIK45465.1	SlC2H2_31	Suillus luteus	Agaricomycotina	group II	KN835172.1	30786	31178	+	393	342	2	342	2	51	1	114	12821.8	11.11	-0.925	Cytoplasm
gene-CY34DRAFT_800861	KIK46145.1	SlC2H2_32	Suillus luteus	Agaricomycotina	group II	KN835163.1	142443	144041	+	1599	1483	3	1095	3	116	2	364	38762.1	9.17	-0.48	Nucleus
gene-CY34DRAFT_39442	KIK46672.1	SlC2H2_33	Suillus luteus	Agaricomycotina	group VI	KN835156.1	109079	109612	-	534	378	4	378	4	156	3	126	14500.3	10.24	-1.074	Cytoplasm
gene-CY34DRAFT_799749	KIK47052.1	SlC2H2_34	Suillus luteus	Agaricomycotina	group VI	KN835151.1	56191	58550	+	2360	2200	4	1944	3	160	3	647	70582.2	5.2	-0.915	Cytoplasm
gene-CY34DRAFT_798587	KIK48203.1	SlC2H2_35	Suillus luteus	Agaricomycotina	group VI	KN835140.1	221778	224050	-	2273	2113	4	1896	4	160	3	631	70135	6.73	-0.538	Nucleus
gene-CY34DRAFT_798216	KIK48401.1	SlC2H2_36	Suillus luteus	Agaricomycotina	group II	KN835138.1	115588	118203	+	2616	2422	5	2199	5	194	4	732	79817.4	9.1	-0.707	Nucleus
gene-CY34DRAFT_118166	KIK49558.1	SlC2H2_37	Suillus luteus	Agaricomycotina	group III	KN835132.1	347012	348714	+	1703	1542	4	1032	3	161	3	343	37095.4	6.07	-0.519	Nucleus
gene-SRS1_11480	SJX60166.1	SrC2H2_1	Sporisorium reilianum	Ustilaginomycotina	group III	LT795054.1	372186	374285	-	2100	2100	1	2100	1	0	0	699	77329.2	7.49	-0.951	Nucleus
gene-SRS1_11615	SJX60301.1	SrC2H2_2	Sporisorium reilianum	Ustilaginomycotina	group VI	LT795054.1	719811	722363	-	2553	2553	1	2553	1	0	0	850	89344	6.89	-0.472	Cytoplasm
gene-SRS1_11829	SJX60600.1	SrC2H2_3	Sporisorium reilianum	Ustilaginomycotina	group II	LT795054.1	1602886	1605633	+	2748	2748	1	2748	1	0	0	915	96560.3	9.09	-0.856	Nucleus
gene-SRS1_12243	SJX61020.1	SrC2H2_4	Sporisorium reilianum	Ustilaginomycotina	group II	LT795055.1	384011	385567	-	1557	1557	1	1557	1	0	0	518	54605.3	6.61	-0.269	Nucleus
gene-SRS1_12249	SJX61026.1	SrC2H2_5	Sporisorium reilianum	Ustilaginomycotina	group II	LT795055.1	405023	406075	-	1053	1053	1	1053	1	0	0	350	38556.7	10.47	-0.89	Nucleus
gene-SRS1_10330	SJX61338.1	SrC2H2_6	Sporisorium reilianum	Ustilaginomycotina	group II	LT795055.1	1331563	1333491	+	1929	1929	1	1929	1	0	0	642	68152.3	9.71	-0.702	Nucleus
gene-SRS1_12712	SJX61728.1	SrC2H2_7	Sporisorium reilianum	Ustilaginomycotina	group IV	LT795056.1	571184	573145	-	1962	1962	1	1962	1	0	0	653	70295.4	7	-0.533	Nucleus
gene-SRS1_12734	SJX61750.1	SrC2H2_8	Sporisorium reilianum	Ustilaginomycotina	group III	LT795056.1	650426	651823	+	1398	1398	1	1398	1	0	0	465	50412.6	4.61	-0.56	Nucleus
gene-SRS1_13048	SJX62201.1	SrC2H2_9	Sporisorium reilianum	Ustilaginomycotina	group IV	LT795057.1	181870	184959	+	3090	3090	1	3090	1	0	0	1029	107800	6.17	-0.544	Nucleus
gene-SRS1_16567	SJX62670.1	SrC2H2_10	Sporisorium reilianum	Ustilaginomycotina	group IV	LT795058.1	662583	665906	+	3324	3324	1	3324	1	0	0	1107	120912	6.74	-0.382	Nucleus
gene-SRS1_11022	SJX62760.1	SrC2H2_11	Sporisorium reilianum	Ustilaginomycotina	group I	LT795059.1	148828	151248	-	2421	2421	1	2421	1	0	0	806	84073	7.97	-0.669	Nucleus
gene-SRS1_13909	SJX63083.1	SrC2H2_12	Sporisorium reilianum	Ustilaginomycotina	group V	LT795060.1	118390	122886	-	4497	4290	3	4290	3	207	2	1429	148910	6.75	-0.354	Nucleus
gene-SRS1_14215	SJX63382.1	SrC2H2_13	Sporisorium reilianum	Ustilaginomycotina	group VI	LT795061.1	64678	66643	+	1966	1320	5	1320	5	646	4	439	48026.7	8.49	-0.714	Nucleus
gene-SRS1_14210	SJX63387.1	SrC2H2_14	Sporisorium reilianum	Ustilaginomycotina	group VI	LT795061.1	77560	80190	-	2631	2631	1	2631	1	0	0	876	90310.3	6.22	-0.773	Nucleus
gene-SRS1_14392	SJX63642.1	SrC2H2_15	Sporisorium reilianum	Ustilaginomycotina	group V	LT795062.1	19071	22832	+	3762	3762	1	3762	1	0	0	1253	136306	6.74	-0.397	Cytoplasm
gene-SRS1_14565	SJX63867.1	SrC2H2_16	Sporisorium reilianum	Ustilaginomycotina	group III	LT795062.1	638812	641286	-	2475	2289	2	2289	2	186	1	762	76337.9	8.57	-0.258	Nucleus
gene-SRS1_14644	SJX63944.1	SrC2H2_17	Sporisorium reilianum	Ustilaginomycotina	group VI	LT795063.1	149768	151339	-	1572	1572	1	1572	1	0	0	523	53706.5	6.46	-0.654	Cytoplasm
gene-SRS1_15166	SJX64511.1	SrC2H2_18	Sporisorium reilianum	Ustilaginomycotina	group II	LT795065.1	466468	468987	-	2520	2520	1	2520	1	0	0	839	89602.3	7	-0.619	Nucleus
gene-SRS1_15194	SJX64763.1	SrC2H2_19	Sporisorium reilianum	Ustilaginomycotina	group V	LT795067.1	4743	8432	-	3690	3690	1	3690	1	0	0	1229	135106	8.56	-0.532	Cytoplasm
gene-SRS1_15786	SJX64960.1	SrC2H2_20	Sporisorium reilianum	Ustilaginomycotina	group VI	LT795068.1	44011	46440	-	2430	2430	1	2430	1	0	0	809	85443.8	9.82	-0.886	Nucleus
gene-SRS1_15647	SJX65376.1	SrC2H2_21	Sporisorium reilianum	Ustilaginomycotina	group VI	LT795070.1	193208	195579	+	2372	2280	2	2280	2	92	1	759	79818.6	6.37	-0.601	Nucleus
gene-SRS1_15751	SJX65481.1	SrC2H2_22	Sporisorium reilianum	Ustilaginomycotina	group II	LT795070.1	475549	477429	-	1881	1881	1	1881	1	0	0	626	66525.9	8.62	-0.824	Nucleus
gene-SRS1_16425	SJX65873.1	SrC2H2_23	Sporisorium reilianum	Ustilaginomycotina	group V	LT795073.1	5061	8756	-	3696	3696	1	3696	1	0	0	1231	132022	6.83	-0.467	Cytoplasm
gene-SRS1_16431	SJX65879.1	SrC2H2_24	Sporisorium reilianum	Ustilaginomycotina	group V	LT795073.1	27655	32592	+	4938	4857	2	4857	2	81	1	1618	176272	6.69	-0.568	Cell membrane
gene-SRS1_13498	SJX66057.1	SrC2H2_25	Sporisorium reilianum	Ustilaginomycotina	group I	LT795073.1	532634	534622	-	1989	1989	1	1989	1	0	0	662	69469.3	8.28	-0.451	Nucleus
gene-SRS1_10864	SJX66205.1	SrC2H2_26	Sporisorium reilianum	Ustilaginomycotina	group II	LT795073.1	931229	932746	-	1518	1518	1	1518	1	0	0	505	56237.5	5.4	-0.767	Cytoplasm
gene-SRS1_16719	SJX66397.1	SrC2H2_27	Sporisorium reilianum	Ustilaginomycotina	group IV	LT795074.1	315057	316016	-	960	708	4	708	4	252	3	235	25534.2	10.28	-0.728	Nucleus
gene-BCV70DRAFT_203168	PWY97088.1	TcC2H2_1	Testicularia cyperi	Ustilaginomycotina	group IV	KZ819221.1	14	3886	+	3873	3873	1	3549	1	0	0	1182	129043	7	-0.475	Cytoplasm
gene-BCV70DRAFT_81185	PWY97123.1	TcC2H2_2	Testicularia cyperi	Ustilaginomycotina	group VI	KZ819219.1	24381	27123	+	2743	2685	2	2130	2	58	1	709	74546.2	6.44	-0.532	Nucleus
gene-BCV70DRAFT_203008	PWY97292.1	TcC2H2_3	Testicularia cyperi	Ustilaginomycotina	group IV	KZ819212.1	71189	75061	+	3873	3873	1	3549	1	0	0	1182	129043	7	-0.475	Cytoplasm
gene-BCV70DRAFT_202877	PWY97368.1	TcC2H2_4	Testicularia cyperi	Ustilaginomycotina	group V	KZ819209.1	78	4200	+	4123	4123	1	3531	1	0	0	1176	126955	6.98	-0.287	Cytoplasm
gene-BCV70DRAFT_143852	PWY97378.1	TcC2H2_5	Testicularia cyperi	Ustilaginomycotina	group V	KZ819209.1	20503	24120	-	3618	3363	3	3363	3	255	2	1121	122621	7.67	-0.367	Cytoplasm
gene-BCV70DRAFT_67004	PWY97395.1	TcC2H2_6	Testicularia cyperi	Ustilaginomycotina	group V	KZ819209.1	59442	63294	+	3853	3853	1	3594	1	0	0	1197	129478	8.39	-0.387	Cytoplasm
gene-BCV70DRAFT_165920	PWY97953.1	TcC2H2_7	Testicularia cyperi	Ustilaginomycotina	group IV	KZ819201.1	299975	300844	-	870	600	4	600	4	270	3	199	21980.4	10.27	-0.674	Nucleus
gene-BCV70DRAFT_207999	PWY98378.1	TcC2H2_8	Testicularia cyperi	Ustilaginomycotina	group III	KZ819199.1	608697	611208	-	2512	2358	2	2358	2	154	1	785	80735.7	9.3	-0.517	Nucleus
gene-BCV70DRAFT_150949	PWY98546.1	TcC2H2_9	Testicularia cyperi	Ustilaginomycotina	group V	KZ819198.1	439811	440209	-	399	399	1	399	1	0	0	133	14836.5	9.58	-1.038	Nucleus
gene-BCV70DRAFT_201627	PWY98835.1	TcC2H2_10	Testicularia cyperi	Ustilaginomycotina	group II	KZ819197.1	575400	577558	-	2159	2159	1	1605	1	0	0	534	58782.3	5.74	-0.753	Nucleus
gene-BCV70DRAFT_192267	PWY99174.1	TcC2H2_11	Testicularia cyperi	Ustilaginomycotina	group VI	KZ819196.1	679372	682493	-	3122	3122	1	2394	1	0	0	797	84000.8	9.67	-0.836	Cytoplasm
gene-BCV70DRAFT_120096	PWY99522.1	TcC2H2_12	Testicularia cyperi	Ustilaginomycotina	group V	KZ819195.1	854899	859961	+	5063	4694	3	4350	3	369	2	1449	150822	7.8	-0.329	Nucleus
gene-BCV70DRAFT_200595	PWY99667.1	TcC2H2_13	Testicularia cyperi	Ustilaginomycotina	group VI	KZ819194.1	278326	280705	+	2380	2380	1	1776	1	0	0	591	62990.6	6.74	-0.865	Nucleus
gene-BCV70DRAFT_223356	PWZ00085.1	TcC2H2_14	Testicularia cyperi	Ustilaginomycotina	group VI	KZ819193.1	544307	547263	+	2957	1402	4	1272	4	1555	3	423	45648.2	9.08	-0.55	Cytoplasm
gene-BCV70DRAFT_104891	PWZ00092.1	TcC2H2_15	Testicularia cyperi	Ustilaginomycotina	group VI	KZ819193.1	558771	561722	-	2952	2952	1	2460	1	0	0	819	84416.5	6.63	-0.708	Nucleus
gene-BCV70DRAFT_199872	PWZ00600.1	TcC2H2_16	Testicularia cyperi	Ustilaginomycotina	group III	KZ819192.1	678335	680320	+	1986	1868	2	1383	1	118	1	460	50126.7	4.72	-0.594	Nucleus
gene-BCV70DRAFT_159106	PWZ00990.1	TcC2H2_17	Testicularia cyperi	Ustilaginomycotina	group II	KZ819191.1	468769	470451	-	1683	1683	1	1683	1	0	0	560	59862.1	6.77	-0.471	Nucleus
gene-BCV70DRAFT_215930	PWZ01468.1	TcC2H2_18	Testicularia cyperi	Ustilaginomycotina	group II	KZ819190.1	582674	585376	-	2703	2703	1	2703	1	0	0	900	95635.2	9.44	-0.945	Nucleus
gene-BCV70DRAFT_76521	PWZ01561.1	TcC2H2_19	Testicularia cyperi	Ustilaginomycotina	group I	KZ819190.1	856649	859261	-	2613	2613	1	1944	1	0	0	647	67966.6	8.5	-0.451	Nucleus
gene-BCV70DRAFT_158113	PWZ01715.1	TcC2H2_20	Testicularia cyperi	Ustilaginomycotina	group V	KZ819190.1	1301691	1305417	-	3727	3618	2	3618	2	109	1	1205	129695	7.87	-0.488	Nucleus
gene-BCV70DRAFT_198376	PWZ02097.1	TcC2H2_21	Testicularia cyperi	Ustilaginomycotina	group IV	KZ819189.1	918310	922027	+	3718	3718	1	2931	1	0	0	976	101637	6.78	-0.641	Nucleus
gene-BCV70DRAFT_712	PWZ02472.1	TcC2H2_22	Testicularia cyperi	Ustilaginomycotina	group II	KZ819188.1	102941	105772	-	2832	2832	1	2661	1	0	0	886	95366.4	7.12	-0.721	Nucleus
gene-BCV70DRAFT_5636	PWZ02762.1	TcC2H2_23	Testicularia cyperi	Ustilaginomycotina	group VI	KZ819188.1	1011386	1014500	+	3115	3115	1	2811	1	0	0	936	100773	7.1	-0.58	Cytoplasm
gene-BCV70DRAFT_197158	PWZ02902.1	TcC2H2_24	Testicularia cyperi	Ustilaginomycotina	group III	KZ819188.1	1395511	1397969	+	2459	2459	1	2265	1	0	0	754	83071.1	7.41	-0.841	Nucleus
gene-BCV70DRAFT_204064	PWZ03257.1	TcC2H2_25	Testicularia cyperi	Ustilaginomycotina	group II	KZ819188.1	2376009	2381127	+	5119	2988	5	2988	5	2131	4	995	107411	9.64	-0.591	Nucleus
gene-H0H92_002405	KAG6808905.1	TfC2H2_1	Tricholoma furcatifolium	Agaricomycotina	group II	JABAJV010009222.1	3747	4487	-	741	609	3	609	3	132	2	202	22408.5	9.82	-0.566	Nucleus
gene-H0H92_010330	KAG6810792.1	TfC2H2_2	Tricholoma furcatifolium	Agaricomycotina	group II	JABAJV010008776.1	11402	13633	-	2232	2232	1	2232	1	0	0	743	81588.1	5.71	-0.868	Nucleus
gene-H0H92_009655	KAG6810952.1	TfC2H2_3	Tricholoma furcatifolium	Agaricomycotina	group VI	JABAJV010008753.1	8674	9843	+	1170	1011	4	1011	4	159	3	336	37123.9	6.79	-0.822	Nucleus
gene-H0H92_008267	KAG6811273.1	TfC2H2_4	Tricholoma furcatifolium	Agaricomycotina	group VI	JABAJV010008716.1	19423	19989	+	567	462	2	462	2	105	1	153	16855	8.5	-0.135	Extracell
gene-H0H92_008268	KAG6811274.1	TfC2H2_5	Tricholoma furcatifolium	Agaricomycotina	group VI	JABAJV010008716.1	20314	20860	+	547	435	2	435	2	112	1	144	17232.9	7.54	-1.269	Cytoplasm
gene-H0H92_008269	KAG6811275.1	TfC2H2_6	Tricholoma furcatifolium	Agaricomycotina	group VI	JABAJV010008716.1	21996	22509	+	514	435	2	435	2	79	1	144	17106.3	5.43	-1.34	Cytoplasm
gene-H0H92_002215	KAG6812563.1	TfC2H2_7	Tricholoma furcatifolium	Agaricomycotina	group III	JABAJV010008613.1	12860	14557	+	1698	1698	1	1698	1	0	0	565	64516.1	9.38	-1.339	Nucleus
gene-H0H92_013766	KAG6813142.1	TfC2H2_8	Tricholoma furcatifolium	Agaricomycotina	group II	JABAJV010008584.1	55987	56667	-	681	681	1	681	1	0	0	226	25324.6	8.64	-0.906	Nucleus
gene-H0H92_008894	KAG6813657.1	TfC2H2_9	Tricholoma furcatifolium	Agaricomycotina	group II	JABAJV010008566.1	56174	57563	+	1390	1284	3	1284	3	106	2	427	47430.4	5.12	-0.868	Nucleus
gene-H0H92_010928	KAG6814343.1	TfC2H2_10	Tricholoma furcatifolium	Agaricomycotina	group VI	JABAJV010008550.1	16755	18725	-	1971	1737	3	1737	3	234	2	578	62024.2	4.81	-0.666	Nucleus
gene-H0H92_011830	KAG6827429.1	TfC2H2_11	Tricholoma furcatifolium	Agaricomycotina	group IV	JABAJV010000282.1	4127	5634	+	1508	840	3	840	3	668	2	279	31245.9	8.87	-0.699	Nucleus
gene-H0H92_011832	KAG6827431.1	TfC2H2_12	Tricholoma furcatifolium	Agaricomycotina	group IV	JABAJV010000282.1	9803	12267	-	2465	2325	3	2325	3	140	2	774	81676.1	6.84	-0.723	Nucleus
gene-H0H92_008078	KAG6828414.1	TfC2H2_13	Tricholoma furcatifolium	Agaricomycotina	group II	JABAJV010000164.1	15920	17452	+	1533	1365	4	1365	4	168	3	454	48898.1	9.71	-0.607	Nucleus
gene-H0H92_005792	KAG6829081.1	TfC2H2_14	Tricholoma furcatifolium	Agaricomycotina	group IV	JABAJV010000115.1	24246	25737	+	1492	1281	5	1281	5	211	4	426	44667.1	9.48	-0.472	Nucleus
gene-H0H92_005040	KAG6829286.1	TfC2H2_15	Tricholoma furcatifolium	Agaricomycotina	group III	JABAJV010000102.1	16561	17522	+	962	906	2	906	2	56	1	301	33057.5	6.97	-0.542	Nucleus
gene-H0H92_013852	KAG6830924.1	TfC2H2_16	Tricholoma furcatifolium	Agaricomycotina	group II	JABAJV010000037.1	7753	11238	-	3486	3312	4	3312	4	174	3	1103	117423	6.51	-0.733	Nucleus
gene-H0H92_007928	KAG6831776.1	TfC2H2_17	Tricholoma furcatifolium	Agaricomycotina	group III	JABAJV010000016.1	75327	77246	+	1920	1920	1	1920	1	0	0	639	68373.2	4.55	-0.389	Nucleus
gene-H0H92_004892	KAG6832161.1	TfC2H2_18	Tricholoma furcatifolium	Agaricomycotina	group VI	JABAJV010000010.1	40994	41946	-	953	465	3	465	3	488	2	154	17246.1	8.04	-0.701	Nucleus
gene-H0H92_000166	KAG6832537.1	TfC2H2_19	Tricholoma furcatifolium	Agaricomycotina	group II	JABAJV010000005.1	71005	73143	-	2139	1920	5	1920	5	219	4	639	70751.2	8.27	-0.759	Nucleus
gene-H0H92_004786	KAG6832902.1	TfC2H2_20	Tricholoma furcatifolium	Agaricomycotina	group III	JABAJV010000001.1	65012	66835	+	1824	1770	2	1770	2	54	1	589	65164	7.04	-0.59	Nucleus
gene-TREMEDRAFT_58104	XP_007001137.1	TmC2H2_1	Tremella mesenterica	Agaricomycotina	group VI	NW_006711225.1	321799	323413	+	1615	1170	3	1170	3	445	2	389	43601.4	5.05	-0.959	Nucleus
gene-TREMEDRAFT_72635	XP_007002107.1	TmC2H2_2	Tremella mesenterica	Agaricomycotina	group III	NW_006711225.1	589205	591758	+	2554	1860	5	1860	5	694	4	619	70418.8	8.89	-0.893	Nucleus
gene-TREMEDRAFT_73029	XP_007002196.1	TmC2H2_3	Tremella mesenterica	Agaricomycotina	group VI	NW_006711225.1	4566926	4571609	-	4684	3424	11	3288	11	1260	10	1095	121953	6.84	-0.636	Nucleus
gene-TREMEDRAFT_60358	XP_007002792.1	TmC2H2_4	Tremella mesenterica	Agaricomycotina	group III	NW_006711226.1	1557061	1558921	+	1861	1674	5	1674	5	187	4	557	60986.9	8.78	-0.832	Nucleus
gene-TREMEDRAFT_67753	XP_007003006.1	TmC2H2_5	Tremella mesenterica	Agaricomycotina	group IV	NW_006711226.1	1524962	1527423	-	2462	2001	3	2001	3	461	2	666	70826	9.99	-0.844	Nucleus
gene-TREMEDRAFT_43264	XP_007003356.1	TmC2H2_6	Tremella mesenterica	Agaricomycotina	group V	NW_006711227.1	879307	882624	-	3318	2445	8	2052	8	873	7	683	76152.1	7.12	-0.235	Cytoplasm
gene-TREMEDRAFT_61169	XP_007003533.1	TmC2H2_7	Tremella mesenterica	Agaricomycotina	group IV	NW_006711227.1	1112280	1116285	-	4006	3306	6	3306	6	700	5	1101	117693	6.66	-0.753	Nucleus
gene-TREMEDRAFT_61358	XP_007003623.1	TmC2H2_8	Tremella mesenterica	Agaricomycotina	group II	NW_006711227.1	1675088	1677667	-	2580	2217	3	2217	3	363	2	738	80935.1	10.03	-0.943	Cytoplasm
gene-TREMEDRAFT_61372	XP_007003629.1	TmC2H2_9	Tremella mesenterica	Agaricomycotina	group II	NW_006711227.1	1718717	1722112	-	3396	2070	5	2070	5	1326	4	689	75416.8	8.5	-0.858	Nucleus
gene-TREMEDRAFT_31906	XP_007005310.1	TmC2H2_10	Tremella mesenterica	Agaricomycotina	group II	NW_006711231.1	620031	620438	-	408	408	1	408	1	0	0	135	15108.9	8.35	-0.79	Nucleus
gene-TREMEDRAFT_63225	XP_007005469.1	TmC2H2_11	Tremella mesenterica	Agaricomycotina	group VI	NW_006711231.1	881894	883327	-	1434	1434	1	1434	1	0	0	477	52779.9	6.3	-0.711	Nucleus
gene-TREMEDRAFT_69350	XP_007005930.1	TmC2H2_12	Tremella mesenterica	Agaricomycotina	group VI	NW_006711232.1	763652	766454	-	2803	2367	6	2367	6	436	5	788	85354.8	7.88	-0.789	Cytoplasm
gene-TREMEDRAFT_63728	XP_007006129.1	TmC2H2_13	Tremella mesenterica	Agaricomycotina	group V	NW_006711233.1	148394	151649	+	3256	2856	8	2856	8	400	7	951	105688	5.78	-0.544	Nucleus
gene-TREMEDRAFT_40383	XP_007006415.1	TmC2H2_14	Tremella mesenterica	Agaricomycotina	group I	NW_006711234.1	1086409	1087378	-	970	720	3	447	3	250	2	149	16663.4	7.01	-1.021	Cytoplasm
gene-TREMEDRAFT_64986	XP_007007181.1	TmC2H2_15	Tremella mesenterica	Agaricomycotina	group II	NW_006711236.1	877034	878581	+	1548	1164	4	1164	4	384	3	387	42974.1	9.18	-1.108	Nucleus
gene-TREMEDRAFT_34991	XP_007007506.1	TmC2H2_16	Tremella mesenterica	Agaricomycotina	group II	NW_006711238.1	131873	132367	-	495	321	2	321	2	174	1	107	11952.6	8.34	-0.825	Nucleus
gene-TREMEDRAFT_72363	XP_007007657.1	TmC2H2_17	Tremella mesenterica	Agaricomycotina	group VI	NW_006711238.1	369134	371689	-	2556	2091	6	2052	6	465	5	683	75812.1	6.65	-0.654	Nucleus
gene-TREMEDRAFT_74919	XP_007008331.1	TmC2H2_18	Tremella mesenterica	Agaricomycotina	group V	NW_006711243.1	164178	168842	+	4665	3448	9	2769	5	1217	8	922	98943.7	9.98	-0.621	Nucleus
gene-H2248_002414	KAH0579562.1	TsCC2H2_1	Termitomyces sp. Cryptogamus	Agaricomycotina	group II	JAGYZC010000011.1	926053	929156	-	3104	2883	4	2883	4	221	3	960	103949	7.01	-0.699	Nucleus
gene-H2248_002569	KAH0579731.1	TsCC2H2_2	Termitomyces sp. Cryptogamus	Agaricomycotina	group V	JAGYZC010000011.1	1809938	1811117	-	1180	1128	2	1128	2	52	1	375	41968.2	7.63	-0.813	Nucleus
gene-H2248_002963	KAH0580156.1	TsCC2H2_3	Termitomyces sp. Cryptogamus	Agaricomycotina	group III	JAGYZC010000011.1	3971066	3975155	-	4090	3992	3	2052	1	98	2	683	75947.5	8.59	-1.168	Cell membrane
gene-H2248_001856	KAH0580353.1	TsCC2H2_4	Termitomyces sp. Cryptogamus	Agaricomycotina	group III	JAGYZC010000010.1	1164233	1166866	-	2634	2365	6	891	5	269	5	296	33303.3	8.27	-0.935	Nucleus
gene-H2248_012020	KAH0580861.1	TsCC2H2_5	Termitomyces sp. Cryptogamus	Agaricomycotina	group II	JAGYZC010000009.1	394542	396176	+	1635	1458	4	1458	4	177	3	485	52996.1	6.79	-0.627	Nucleus
gene-H2248_012289	KAH0581163.1	TsCC2H2_6	Termitomyces sp. Cryptogamus	Agaricomycotina	group IV	JAGYZC010000009.1	2028448	2030806	-	2359	1990	8	1146	6	369	7	381	40582.6	9.65	-0.54	Cytoskeleton
gene-H2248_012301	KAH0581178.1	TsCC2H2_7	Termitomyces sp. Cryptogamus	Agaricomycotina	group V	JAGYZC010000009.1	2193616	2196423	+	2808	2308	8	1719	6	500	7	572	62411	7.15	-0.646	Nucleus
gene-H2248_010354	KAH0582411.1	TsCC2H2_8	Termitomyces sp. Cryptogamus	Agaricomycotina	group II	JAGYZC010000007.1	691457	693166	+	1710	1653	2	1653	2	57	1	550	60021.1	6.72	-0.813	Nucleus
gene-H2248_011168	KAH0583295.1	TsCC2H2_9	Termitomyces sp. Cryptogamus	Agaricomycotina	group V	JAGYZC010000007.1	5228223	5229351	-	1129	888	5	888	5	241	4	295	33192.8	8.74	-0.679	Nucleus
gene-H2248_009467	KAH0583871.1	TsCC2H2_10	Termitomyces sp. Cryptogamus	Agaricomycotina	group VI	JAGYZC010000006.1	2096425	2098396	+	1972	1875	3	1875	3	97	2	624	68032.6	5.93	-0.914	Cytoplasm
gene-H2248_008243	KAH0584973.1	TsCC2H2_11	Termitomyces sp. Cryptogamus	Agaricomycotina	group V	JAGYZC010000005.1	1677510	1680826	+	3317	3055	6	1701	6	262	5	566	62395.3	8.34	-0.851	Nucleus
gene-H2248_008263	KAH0584992.1	TsCC2H2_12	Termitomyces sp. Cryptogamus	Agaricomycotina	group VI	JAGYZC010000005.1	1744272	1746576	+	2305	2032	6	1239	4	273	5	412	47398.9	6.75	-1.303	Cytoplasm
gene-H2248_008305	KAH0585036.1	TsCC2H2_13	Termitomyces sp. Cryptogamus	Agaricomycotina	group IV	JAGYZC010000005.1	1935136	1936582	+	1447	1231	5	753	5	216	4	250	27819.8	9.58	-0.756	Nucleus
gene-H2248_008306	KAH0585038.1	TsCC2H2_14	Termitomyces sp. Cryptogamus	Agaricomycotina	group IV	JAGYZC010000005.1	1937246	1940553	+	3308	3075	5	1509	3	233	4	502	55343.4	7.78	-0.805	Nucleus
gene-H2248_008309	KAH0585041.1	TsCC2H2_15	Termitomyces sp. Cryptogamus	Agaricomycotina	group IV	JAGYZC010000005.1	1946995	1950291	-	3297	2231	2	1857	2	1066	1	618	67494.1	6.95	-0.773	Nucleus
gene-H2248_008961	KAH0585752.1	TsCC2H2_16	Termitomyces sp. Cryptogamus	Agaricomycotina	group II	JAGYZC010000005.1	5725466	5727220	+	1755	1697	2	1212	2	58	1	403	44065.1	9.39	-0.789	Nucleus
gene-H2248_007209	KAH0585920.1	TsCC2H2_17	Termitomyces sp. Cryptogamus	Agaricomycotina	group I	JAGYZC010000004.1	1016132	1019278	-	3147	2513	3	1479	3	634	2	492	53108.6	10.08	-0.684	Cytoplasm
gene-H2248_006052	KAH0587248.1	TsCC2H2_18	Termitomyces sp. Cryptogamus	Agaricomycotina	group III	JAGYZC010000003.1	2228835	2230671	+	1837	1788	2	1788	2	49	1	595	65620.8	7.92	-0.518	Nucleus
gene-H2248_006575	KAH0587816.1	TsCC2H2_19	Termitomyces sp. Cryptogamus	Agaricomycotina	group VI	JAGYZC010000003.1	4198337	4200645	-	2309	2146	4	1173	4	163	3	390	43335.7	6.76	-0.908	Nucleus
gene-H2248_006601	KAH0587846.1	TsCC2H2_20	Termitomyces sp. Cryptogamus	Agaricomycotina	group VI	JAGYZC010000003.1	4249200	4250529	+	1330	1065	6	1065	6	265	5	354	38858.6	8.6	-0.525	Nucleus
gene-H2248_006623	KAH0587868.1	TsCC2H2_21	Termitomyces sp. Cryptogamus	Agaricomycotina	group VI	JAGYZC010000003.1	4317326	4319093	-	1768	1410	7	1080	7	358	6	359	39569.4	8.28	-0.803	Nucleus
gene-H2248_006965	KAH0588257.1	TsCC2H2_22	Termitomyces sp. Cryptogamus	Agaricomycotina	group II	JAGYZC010000003.1	6246423	6247916	+	1494	1356	2	1356	2	138	1	451	48966.8	9.7	-0.995	Cytoplasm
gene-H2248_004528	KAH0588722.1	TsCC2H2_23	Termitomyces sp. Cryptogamus	Agaricomycotina	group II	JAGYZC010000002.1	2241439	2243243	-	1805	1697	3	867	2	108	2	288	32131	9.16	-0.966	Nucleus
gene-H2248_004681	KAH0588892.1	TsCC2H2_24	Termitomyces sp. Cryptogamus	Agaricomycotina	group II	JAGYZC010000002.1	3131002	3132293	-	1292	1122	4	1122	4	170	3	373	41395.2	8.3	-0.887	Nucleus
gene-H2248_004686	KAH0588899.1	TsCC2H2_25	Termitomyces sp. Cryptogamus	Agaricomycotina	group II	JAGYZC010000002.1	3196923	3198103	+	1181	1078	3	720	2	103	2	239	26938.4	8.37	-1.058	Nucleus
gene-H2248_004718	KAH0588933.1	TsCC2H2_26	Termitomyces sp. Cryptogamus	Agaricomycotina	group IV	JAGYZC010000002.1	3277463	3278560	+	1098	831	6	831	6	267	5	276	30282.3	9.1	-1.024	Nucleus
gene-H2248_004885	KAH0589117.1	TsCC2H2_27	Termitomyces sp. Cryptogamus	Agaricomycotina	group III	JAGYZC010000002.1	3689096	3690991	+	1896	1896	1	1896	1	0	0	631	67530.5	4.61	-0.333	Nucleus
gene-H2248_004912	KAH0589146.1	TsCC2H2_28	Termitomyces sp. Cryptogamus	Agaricomycotina	group III	JAGYZC010000002.1	3885158	3887319	-	2162	1968	5	1548	5	194	4	515	58555.6	8.42	-0.98	Nucleus
gene-H2248_004969	KAH0589206.1	TsCC2H2_29	Termitomyces sp. Cryptogamus	Agaricomycotina	group V	JAGYZC010000002.1	4136015	4139030	-	3016	2587	9	2445	9	429	8	814	91564	6.59	-0.326	Cytoplasm
gene-H2248_005107	KAH0589349.1	TsCC2H2_30	Termitomyces sp. Cryptogamus	Agaricomycotina	group II	JAGYZC010000002.1	5406932	5409807	-	2876	2647	5	1392	5	229	4	463	52281.7	5.99	-0.65	Cytoplasm
gene-H2248_005369	KAH0589640.1	TsCC2H2_31	Termitomyces sp. Cryptogamus	Agaricomycotina	group II	JAGYZC010000002.1	6822192	6823207	+	1016	651	7	651	7	365	6	216	24089.7	9.27	-0.691	Nucleus
gene-H2248_000197	KAH0590019.1	TsCC2H2_32	Termitomyces sp. Cryptogamus	Agaricomycotina	group II	JAGYZC010000001.1	1261887	1263410	-	1524	1362	4	1362	4	162	3	453	49277.9	10.44	-0.716	Nucleus
gene-H2248_000502	KAH0590345.1	TsCC2H2_33	Termitomyces sp. Cryptogamus	Agaricomycotina	group III	JAGYZC010000001.1	2828554	2829508	+	955	906	2	906	2	49	1	301	33044.4	6.9	-0.573	Nucleus
gene-H2248_001080	KAH0590967.1	TsCC2H2_34	Termitomyces sp. Cryptogamus	Agaricomycotina	group II	JAGYZC010000001.1	5342188	5344402	-	2215	2004	5	2004	5	211	4	667	73998.7	8.11	-0.775	Nucleus
gene-H2248_001377	KAH0591288.1	TsCC2H2_35	Termitomyces sp. Cryptogamus	Agaricomycotina	group II	JAGYZC010000001.1	6364112	6365970	+	1859	1407	9	1170	8	452	8	389	42545.6	6.51	-1.003	Nucleus
gene-H2248_001521	KAH0591444.1	TsCC2H2_36	Termitomyces sp. Cryptogamus	Agaricomycotina	group II	JAGYZC010000001.1	7180776	7184916	-	4141	3973	4	2319	2	168	3	772	85304.4	6.55	-0.913	Nucleus
gene-H2248_001524	KAH0591448.1	TsCC2H2_37	Termitomyces sp. Cryptogamus	Agaricomycotina	group II	JAGYZC010000001.1	7193849	7196437	+	2589	2426	4	798	3	163	3	265	29671.6	10.97	-0.803	Cytoplasm
gene-AX16_011010	KAF8636359.1	VvC2H2_1	Volvariella volvacea	Agaricomycotina	group VI	JNHZ02000099.1	240	3909	-	3670	3027	9	3027	9	643	8	1008	106439	7.63	-0.584	Nucleus
gene-AX16_010836	KAF8637306.1	VvC2H2_2	Volvariella volvacea	Agaricomycotina	group III	JNHZ02000094.1	75327	77252	-	1926	1926	1	1926	1	0	0	641	68715	4.71	-0.424	Nucleus
gene-AX16_010372	KAF8639066.1	VvC2H2_3	Volvariella volvacea	Agaricomycotina	group III	JNHZ02000085.1	64214	65624	+	1411	1224	4	1224	4	187	3	407	44634	6.76	-0.687	Nucleus
gene-AX16_009414	KAF8642781.1	VvC2H2_4	Volvariella volvacea	Agaricomycotina	group II	JNHZ02000069.1	60679	62288	-	1610	1462	2	1410	2	148	1	469	50210.2	9.35	-0.885	Cytoplasm
gene-AX16_009166	KAF8643197.1	VvC2H2_5	Volvariella volvacea	Agaricomycotina	group II	JNHZ02000636.1	6313	7911	+	1599	1357	5	972	4	242	4	323	34674.5	8.6	-0.488	Nucleus
gene-AX16_009167	KAF8643198.1	VvC2H2_6	Volvariella volvacea	Agaricomycotina	group II	JNHZ02000636.1	36	1193	-	1158	972	4	972	4	186	3	323	34674.5	8.6	-0.488	Nucleus
gene-AX16_008585	KAF8644230.1	VvC2H2_7	Volvariella volvacea	Agaricomycotina	group II	JNHZ02000058.1	119024	121758	+	2735	2061	8	1974	8	674	7	657	69359.9	4.95	-0.751	Cytoplasm
gene-AX16_008535	KAF8644327.1	VvC2H2_8	Volvariella volvacea	Agaricomycotina	group II	JNHZ02000057.1	16412	18724	+	2313	2057	2	1476	2	256	1	491	53913.4	9.61	-1.06	Nucleus
gene-AX16_007689	KAF8645607.1	VvC2H2_9	Volvariella volvacea	Agaricomycotina	group II	JNHZ02000048.1	132979	136019	-	3041	2990	2	2493	1	51	1	830	89584	6.48	-0.737	Nucleus
gene-AX16_007553	KAF8645822.1	VvC2H2_10	Volvariella volvacea	Agaricomycotina	group IV	JNHZ02000452.1	1408	2844	-	1437	1161	6	1161	6	276	5	386	41304.9	9.09	-0.664	Cytoskeleton
gene-AX16_007521	KAF8645863.1	VvC2H2_11	Volvariella volvacea	Agaricomycotina	group II	JNHZ02000046.1	126475	127730	-	1256	1146	3	1146	3	110	2	381	43325.3	9.32	-0.844	Nucleus
gene-AX16_007244	KAF8646378.1	VvC2H2_12	Volvariella volvacea	Agaricomycotina	group VI	JNHZ02000043.1	8102	12632	+	4531	3492	10	3492	10	1039	9	1163	124176	8.51	-0.643	Nucleus
gene-AX16_007048	KAF8646899.1	VvC2H2_13	Volvariella volvacea	Agaricomycotina	group II	JNHZ02000401.1	15307	17359	-	2053	1923	3	1923	3	130	2	640	69521.7	4.6	-0.62	Nucleus
gene-AX16_006864	KAF8647027.1	VvC2H2_14	Volvariella volvacea	Agaricomycotina	group II	JNHZ02000005.1	337231	338301	+	1071	934	3	828	3	137	2	275	30701.9	8.81	-1.244	Nucleus
gene-AX16_006976	KAF8647145.1	VvC2H2_15	Volvariella volvacea	Agaricomycotina	group II	JNHZ02000005.1	174899	177731	+	2833	2412	6	2412	6	421	5	803	90008.5	5.62	-0.808	Nucleus
gene-AX16_005665	KAF8649906.1	VvC2H2_16	Volvariella volvacea	Agaricomycotina	group III	JNHZ02000004.1	334934	336558	-	1625	1526	3	1059	2	99	2	352	38659.7	7.1	-0.589	Nucleus
gene-AX16_005218	KAF8650411.1	VvC2H2_17	Volvariella volvacea	Agaricomycotina	group II	JNHZ02000029.1	81424	82936	+	1513	1263	5	1263	5	250	4	420	46900.2	8.97	-0.932	Nucleus
gene-AX16_004405	KAF8652377.1	VvC2H2_18	Volvariella volvacea	Agaricomycotina	group II	JNHZ02000024.1	71014	72166	+	1153	1104	2	1104	2	49	1	367	40099.1	8.18	-0.964	Cytoplasm
gene-AX16_003716	KAF8654187.1	VvC2H2_19	Volvariella volvacea	Agaricomycotina	group VI	JNHZ02000003.1	135497	137554	+	2058	1944	3	1944	3	114	2	647	70669.7	5.95	-0.91	Cytoplasm
gene-AX16_003066	KAF8655369.1	VvC2H2_20	Volvariella volvacea	Agaricomycotina	group VI	JNHZ02000178.1	29991	31979	-	1989	1540	4	870	2	449	3	289	33951.7	7.47	-0.719	Cytoplasm
gene-AX16_002895	KAF8655810.1	VvC2H2_21	Volvariella volvacea	Agaricomycotina	group III	JNHZ02000018.1	167190	168034	+	845	795	2	795	2	50	1	264	29027	6.64	-0.414	Nucleus
gene-AX16_002188	KAF8657550.1	VvC2H2_22	Volvariella volvacea	Agaricomycotina	group IV	JNHZ02000145.1	35123	36512	-	1390	1338	2	894	2	52	1	297	32635.3	8.63	-0.526	Nucleus
gene-AX16_002189	KAF8657551.1	VvC2H2_23	Volvariella volvacea	Agaricomycotina	group IV	JNHZ02000145.1	30921	32057	-	1137	915	3	726	3	222	2	241	26718.3	7.83	-0.775	Nucleus
gene-AX16_002198	KAF8657561.1	VvC2H2_24	Volvariella volvacea	Agaricomycotina	group IV	JNHZ02000145.1	16066	18607	+	2542	2301	4	2301	4	241	3	766	82036.3	6.63	-0.722	Cytoplasm
gene-AX16_002200	KAF8657563.1	VvC2H2_25	Volvariella volvacea	Agaricomycotina	group IV	JNHZ02000145.1	26829	28399	-	1571	1398	4	1398	4	173	3	465	50020.8	6.65	-0.4	Nucleus
gene-AX16_001673	KAF8659937.1	VvC2H2_26	Volvariella volvacea	Agaricomycotina	group II	JNHZ02000130.1	21852	23531	+	1680	1569	2	1569	2	111	1	522	56462.1	6.3	-0.713	Nucleus
gene-AX16_001675	KAF8659939.1	VvC2H2_27	Volvariella volvacea	Agaricomycotina	group II	JNHZ02000130.1	5096	7492	-	2397	2151	5	2151	5	246	4	716	77939.6	6.39	-0.632	Cytoplasm
gene-AX16_001679	KAF8659943.1	VvC2H2_28	Volvariella volvacea	Agaricomycotina	group II	JNHZ02000130.1	11348	13046	-	1699	1575	3	1575	3	124	2	524	57049.5	5.86	-0.423	Nucleus
gene-AX16_001680	KAF8659944.1	VvC2H2_29	Volvariella volvacea	Agaricomycotina	group II	JNHZ02000130.1	18573	20393	+	1821	1692	3	1692	3	129	2	563	60511.1	6.1	-0.408	Nucleus
gene-AX16_001687	KAF8659951.1	VvC2H2_30	Volvariella volvacea	Agaricomycotina	group II	JNHZ02000130.1	1040	3548	+	2509	2323	4	1938	3	186	3	645	69628.9	4.71	-0.587	Nucleus
gene-AX16_001529	KAF8660900.1	VvC2H2_31	Volvariella volvacea	Agaricomycotina	group V	JNHZ02000123.1	48162	51326	-	3165	2526	10	2526	10	639	9	841	92679.6	7.66	-0.31	Cytoplasm
gene-AX16_001257	KAF8661962.1	VvC2H2_32	Volvariella volvacea	Agaricomycotina	group II	JNHZ02000117.1	20626	21891	-	1266	1119	3	1119	3	147	2	372	40793.9	10.25	-0.821	Nucleus
gene-AX16_001261	KAF8661966.1	VvC2H2_33	Volvariella volvacea	Agaricomycotina	group II	JNHZ02000117.1	30740	33612	+	2873	2764	3	1947	3	109	2	648	70875.6	6.46	-0.904	Nucleus
gene-AX16_000302	KAF8665281.1	VvC2H2_34	Volvariella volvacea	Agaricomycotina	group II	JNHZ02000002.1	29833	32338	-	2506	2232	5	2205	5	274	4	734	79760.6	8.71	-0.672	Nucleus
gene-AX16_000085	KAF8665630.1	VvC2H2_35	Volvariella volvacea	Agaricomycotina	group III	JNHZ02000001.1	438477	440319	+	1843	1794	2	1794	2	49	1	597	65815.9	8.63	-0.714	Nucleus
gene-WOLCODRAFT_159897	PCH33193.1	WcC2H2_1	Wolfiporia cocos	Agaricomycotina	group II	KB467831.1	977508	978738	-	1231	1057	4	729	4	174	3	243	25710.6	9.74	-0.642	Nucleus
gene-WOLCODRAFT_135083	PCH33366.1	WcC2H2_2	Wolfiporia cocos	Agaricomycotina	group III	KB467831.1	1666230	1668115	-	1886	1770	3	1239	2	116	2	412	44397.2	6.95	-0.651	Nucleus
gene-WOLCODRAFT_112004	PCH33538.1	WcC2H2_3	Wolfiporia cocos	Agaricomycotina	group III	KB467831.1	2125816	2128640	-	2825	2598	5	1467	5	227	4	488	54847.7	8.4	-0.848	Nucleus
gene-WOLCODRAFT_94748	PCH34055.1	WcC2H2_4	Wolfiporia cocos	Agaricomycotina	group II	KB467831.1	3532990	3535800	+	2811	2663	4	2442	4	148	3	813	88152.7	7.93	-0.639	Nucleus
gene-WOLCODRAFT_135692	PCH34399.1	WcC2H2_5	Wolfiporia cocos	Agaricomycotina	group II	KB467831.1	4596447	4598987	-	2541	2284	4	1638	4	257	3	545	59009.1	6.75	-0.759	Nucleus
gene-WOLCODRAFT_135696	PCH34403.1	WcC2H2_6	Wolfiporia cocos	Agaricomycotina	group II	KB467831.1	4602442	4604051	+	1610	1420	4	1056	4	190	3	351	39232.3	8.46	-0.683	Cytoplasm
gene-WOLCODRAFT_135710	PCH34425.1	WcC2H2_7	Wolfiporia cocos	Agaricomycotina	group II	KB467831.1	4654130	4656248	+	2119	1705	8	1452	8	414	7	483	51184.2	5.37	-1.084	Cytoplasm
gene-WOLCODRAFT_165704	PCH34626.1	WcC2H2_8	Wolfiporia cocos	Agaricomycotina	group VI	KB467832.1	579610	580952	-	1343	1080	6	1080	6	263	5	359	39814.7	6.07	-0.653	Nucleus
gene-WOLCODRAFT_139478	PCH34634.1	WcC2H2_9	Wolfiporia cocos	Agaricomycotina	group VI	KB467832.1	611862	613252	-	1391	1219	4	834	4	172	3	277	31479.1	6.65	-0.729	Cytoplasm
gene-WOLCODRAFT_50037	PCH35671.1	WcC2H2_10	Wolfiporia cocos	Agaricomycotina	group VI	KB467854.1	1239985	1240650	+	666	666	1	666	1	0	0	222	25065.9	8.46	-0.846	Nucleus
gene-WOLCODRAFT_166415	PCH35688.1	WcC2H2_11	Wolfiporia cocos	Agaricomycotina	group III	KB467854.1	1293100	1294472	+	1373	1174	3	993	3	199	2	330	36884.2	6.51	-1.046	Nucleus
gene-WOLCODRAFT_166606	PCH36005.1	WcC2H2_12	Wolfiporia cocos	Agaricomycotina	group II	KB467865.1	1059546	1060882	+	1337	1284	2	813	2	53	1	270	29367.1	8.6	-0.917	Nucleus
gene-WOLCODRAFT_146563	PCH37161.1	WcC2H2_13	Wolfiporia cocos	Agaricomycotina	group IV	KB467909.1	705208	707189	+	1982	1416	7	1416	7	566	6	471	52826.7	7.07	-0.534	Nucleus
gene-WOLCODRAFT_135765	PCH37668.1	WcC2H2_14	Wolfiporia cocos	Agaricomycotina	group IV	KB467942.1	154896	157035	+	2140	1830	7	1266	6	310	6	421	44266.7	9.39	-0.471	Cytoplasm
gene-WOLCODRAFT_135949	PCH37949.1	WcC2H2_15	Wolfiporia cocos	Agaricomycotina	group VI	KB467942.1	1038219	1040672	-	2454	2195	4	1944	3	259	3	647	70214.2	4.67	-0.905	Nucleus
gene-WOLCODRAFT_167673	PCH38877.1	WcC2H2_16	Wolfiporia cocos	Agaricomycotina	group V	KB467943.1	388057	390122	+	2066	1905	4	1905	4	161	3	634	67707.5	6.55	-0.375	Nucleus
gene-WOLCODRAFT_136541	PCH39889.1	WcC2H2_17	Wolfiporia cocos	Agaricomycotina	group I	KB468053.1	1014635	1017302	+	2668	2456	3	2028	3	212	2	675	73125.1	8.82	-0.86	Cytoplasm
gene-WOLCODRAFT_136942	PCH40684.1	WcC2H2_18	Wolfiporia cocos	Agaricomycotina	group II	KB468113.1	162635	164843	+	2209	2014	2	1830	2	195	1	609	64920.7	8.4	-0.784	Nucleus
gene-WOLCODRAFT_99912	PCH41140.1	WcC2H2_19	Wolfiporia cocos	Agaricomycotina	group III	KB468113.1	1590191	1591814	-	1624	1563	2	1131	2	61	1	376	42450.8	6.37	-0.561	Nucleus
gene-WOLCODRAFT_132104	PCH41764.1	WcC2H2_20	Wolfiporia cocos	Agaricomycotina	group II	KB468113.1	3575520	3577588	+	2069	1916	4	1269	4	153	3	422	45043.7	9.84	-0.614	Nucleus
gene-WOLCODRAFT_73950	PCH42742.1	WcC2H2_21	Wolfiporia cocos	Agaricomycotina	group III	KB468135.1	123750	125288	-	1539	1539	1	1539	1	0	0	512	54085.6	6.37	-0.2	Cytoplasm
gene-WOLCODRAFT_74672	PCH42946.1	WcC2H2_22	Wolfiporia cocos	Agaricomycotina	group VI	KB468135.1	1054845	1055712	+	868	828	2	828	2	40	1	276	30895.3	8.11	-0.521	Nucleus
gene-WOLCODRAFT_102830	PCH42947.1	WcC2H2_23	Wolfiporia cocos	Agaricomycotina	group VI	KB468135.1	1059051	1060693	+	1643	1594	2	1263	2	49	1	420	46730.2	8.15	-0.352	Nucleus
gene-WOLCODRAFT_74629	PCH42949.1	WcC2H2_24	Wolfiporia cocos	Agaricomycotina	group VI	KB468135.1	1063255	1064122	+	868	828	2	828	2	40	1	276	30837.3	8.21	-0.473	Nucleus
gene-WOLCODRAFT_102839	PCH42950.1	WcC2H2_25	Wolfiporia cocos	Agaricomycotina	group VI	KB468135.1	1066338	1067357	+	1020	967	2	774	1	53	1	258	28022.8	9.27	-0.603	Extracell
gene-WOLCODRAFT_102843	PCH42955.1	WcC2H2_26	Wolfiporia cocos	Agaricomycotina	group II	KB468135.1	1081999	1085507	+	3509	3333	4	1887	4	176	3	628	69861.2	10.41	-0.778	Nucleus
gene-WOLCODRAFT_18207	PCH43181.1	WcC2H2_27	Wolfiporia cocos	Agaricomycotina	group VI	KB468135.1	1998264	1998796	+	533	483	2	483	2	50	1	160	18076.2	9.11	-0.806	Nucleus
gene-WOLCODRAFT_138261	PCH43239.1	WcC2H2_28	Wolfiporia cocos	Agaricomycotina	group VI	KB468135.1	2255418	2257505	-	2088	1575	4	900	2	513	3	299	34492.4	7.64	-0.597	Nucleus
gene-WOLCODRAFT_138453	PCH43587.1	WcC2H2_29	Wolfiporia cocos	Agaricomycotina	group V	KB468146.1	984973	988222	+	3250	2626	8	2361	8	624	7	786	87399.1	6.1	-0.336	Cytoplasm
gene-WOLCODRAFT_75118	PCH43710.1	WcC2H2_30	Wolfiporia cocos	Agaricomycotina	group II	KB468146.1	1519531	1521170	+	1640	1536	3	1536	3	104	2	511	57249.7	6.91	-0.649	Cytoplasm
gene-WOLCODRAFT_164706	PCH43764.1	WcC2H2_31	Wolfiporia cocos	Agaricomycotina	group II	KB468146.1	1679635	1680782	-	1148	952	5	759	5	196	4	252	26723.8	8.34	-0.99	Nucleus
gene-WOLCODRAFT_138823	PCH44200.1	WcC2H2_32	Wolfiporia cocos	Agaricomycotina	group VI	KB468157.1	823857	827213	+	3357	2899	9	1752	6	458	8	583	61294	6.8	-0.36	Cytoplasm

## Sheet: Table S3. Promoter regions
Table S3. Promoter regions
GeneID	Species	Element	Motif	Position	Width	Strand	Main class	Sub class
AbC2H2_15	Agaricus_bisporus	TCA-element	TCAGAAGAGG	238	9	-	hormone respone	salicylic acid responsiveness
AbC2H2_15	Agaricus_bisporus	TCT-motif	TCTTAC	1931	6	+	light response	light responsiveness
AbC2H2_15	Agaricus_bisporus	Box 4	ATTAAT	450	6	+	light response	light responsiveness
AbC2H2_15	Agaricus_bisporus	MYC	CATGTG	1499	6	+	stress respone	MYC binding site
AbC2H2_15	Agaricus_bisporus	MYC	CATGTG	1660	6	-	stress respone	MYC binding site
AbC2H2_15	Agaricus_bisporus	G-box	CACGTT	290	6	+	light response	light responsiveness
AbC2H2_15	Agaricus_bisporus	TCCC-motif	TCTCCCT	1883	7	+	light response	light responsiveness
AbC2H2_15	Agaricus_bisporus	GC-motif	CCCCCG	683	6	+	stress respone	anoxic specific inducibility element GC-motif
AbC2H2_15	Agaricus_bisporus	GC-motif	CCCCCG	1278	6	+	stress respone	anoxic specific inducibility element GC-motif
AbC2H2_15	Agaricus_bisporus	box S	AGCCACC	1598	7	-	stress respone	elicitation; wounding and pathogen responsievness
AbC2H2_15	Agaricus_bisporus	GATA-motif	GATAGGA	1949	7	-	light response	light responsiveness
AbC2H2_15	Agaricus_bisporus	CCAAT-box	CAACGG	1872	6	+	stress respone	MYBHv1 binding site
AbC2H2_15	Agaricus_bisporus	WRE3	CCACCT	629	6	+	stress respone	wound responsive element
AbC2H2_15	Agaricus_bisporus	TGA-element	AACGAC	1017	6	+	hormone respone	auxin responsiveness
AbC2H2_15	Agaricus_bisporus	ABRE	ACGTG	290	5	-	hormone respone	abscisic acid responsiveness
AbC2H2_15	Agaricus_bisporus	MYB	CAACCA	1030	6	-	stress respone	MYB binding site
AbC2H2_15	Agaricus_bisporus	MYB	TAACCA	1237	6	-	stress respone	MYB binding site
AbC2H2_15	Agaricus_bisporus	MYB	TAACCA	1576	6	-	stress respone	MYB binding site
AbC2H2_15	Agaricus_bisporus	as-1	TGACG	1425	5	+	hormone respone	salicylic acid responsiveness
AbC2H2_15	Agaricus_bisporus	as-1	TGACG	1503	5	+	hormone respone	salicylic acid responsiveness
AbC2H2_15	Agaricus_bisporus	AE-box	AGAAACTT	785	8	+	light response	light responsiveness
AbC2H2_15	Agaricus_bisporus	MBS	CAACTG	74	6	-	stress respone	drought-inducibility
AbC2H2_15	Agaricus_bisporus	MBS	CAACTG	714	6	-	stress respone	drought-inducibility
AbC2H2_15	Agaricus_bisporus	TCA	TCATCTTCAT	505	9	+	hormone respone	salicylic acid responsiveness
AbC2H2_15	Agaricus_bisporus	E2Fb	TTTGCCGC	1378	8	-	growth and development	acts as a repressor outside S phase and as an activator during S phase
AbC2H2_15	Agaricus_bisporus	MYB recognition site	CCGTTG	1872	6	-	stress respone	MYB binding site
AbC2H2_15	Agaricus_bisporus	TGACG-motif	TGACG	1425	5	+	hormone respone	MeJA-responsiveness
AbC2H2_15	Agaricus_bisporus	TGACG-motif	TGACG	1503	5	+	hormone respone	MeJA-responsiveness
AbC2H2_15	Agaricus_bisporus	CGTCA-motif	CGTCA	1425	5	-	hormone respone	MeJA-responsiveness
AbC2H2_15	Agaricus_bisporus	CGTCA-motif	CGTCA	1503	5	-	hormone respone	MeJA-responsiveness
AbC2H2_15	Agaricus_bisporus	STRE	AGGGG	796	5	-	stress respone	stress response element
AmC2H2_60	Armillaria_mellea	TGA-element	AACGAC	634	6	+	hormone respone	auxin responsiveness
AmC2H2_60	Armillaria_mellea	TGA-element	AACGAC	1481	6	+	hormone respone	auxin responsiveness
AmC2H2_60	Armillaria_mellea	ABRE	ACGTG	1241	5	+	hormone respone	abscisic acid responsiveness
AmC2H2_60	Armillaria_mellea	MBS	CAACTG	1267	6	+	stress respone	drought-inducibility
AmC2H2_60	Armillaria_mellea	as-1	TGACG	76	5	+	hormone respone	salicylic acid responsiveness
AmC2H2_60	Armillaria_mellea	as-1	TGACG	309	5	+	hormone respone	salicylic acid responsiveness
AmC2H2_60	Armillaria_mellea	as-1	TGACG	927	5	-	hormone respone	salicylic acid responsiveness
AmC2H2_60	Armillaria_mellea	as-1	TGACG	1007	5	+	hormone respone	salicylic acid responsiveness
AmC2H2_60	Armillaria_mellea	as-1	TGACG	1144	5	+	hormone respone	salicylic acid responsiveness
AmC2H2_60	Armillaria_mellea	as-1	TGACG	1147	5	-	hormone respone	salicylic acid responsiveness
AmC2H2_60	Armillaria_mellea	as-1	TGACG	1455	5	+	hormone respone	salicylic acid responsiveness
AmC2H2_60	Armillaria_mellea	as-1	TGACG	1712	5	-	hormone respone	salicylic acid responsiveness
AmC2H2_60	Armillaria_mellea	Gap-box	CAAATGAA(A/G)A	1719	9.5	-	light response	light responsiveness
AmC2H2_60	Armillaria_mellea	MYB	CAACAG	1576	6	+	stress respone	MYB binding site
AmC2H2_60	Armillaria_mellea	MYB	CAACAG	1644	6	+	stress respone	MYB binding site
AmC2H2_60	Armillaria_mellea	MYB	CAACAG	1808	6	+	stress respone	MYB binding site
AmC2H2_60	Armillaria_mellea	MYB	CAACCA	1830	6	+	stress respone	MYB binding site
AmC2H2_60	Armillaria_mellea	TATC-box	TATCCCA	1262	7	+	hormone respone	gibberellin-responsiveness
AmC2H2_60	Armillaria_mellea	ABRE3a	TACGTG	1240	6	+	light response	light responsiveness
AmC2H2_60	Armillaria_mellea	CGTCA-motif	CGTCA	76	5	-	hormone respone	MeJA-responsiveness
AmC2H2_60	Armillaria_mellea	CGTCA-motif	CGTCA	309	5	-	hormone respone	MeJA-responsiveness
AmC2H2_60	Armillaria_mellea	CGTCA-motif	CGTCA	927	5	+	hormone respone	MeJA-responsiveness
AmC2H2_60	Armillaria_mellea	CGTCA-motif	CGTCA	1007	5	-	hormone respone	MeJA-responsiveness
AmC2H2_60	Armillaria_mellea	CGTCA-motif	CGTCA	1144	5	-	hormone respone	MeJA-responsiveness
AmC2H2_60	Armillaria_mellea	CGTCA-motif	CGTCA	1147	5	+	hormone respone	MeJA-responsiveness
AmC2H2_60	Armillaria_mellea	CGTCA-motif	CGTCA	1455	5	-	hormone respone	MeJA-responsiveness
AmC2H2_60	Armillaria_mellea	CGTCA-motif	CGTCA	1712	5	+	hormone respone	MeJA-responsiveness
AmC2H2_60	Armillaria_mellea	STRE	AGGGG	30	5	-	stress respone	stress response element
AmC2H2_60	Armillaria_mellea	STRE	AGGGG	438	5	-	stress respone	stress response element
AmC2H2_60	Armillaria_mellea	DRE core	GCCGAC	232	6	+	stress respone	dehydration; low-temp; salt stresses
AmC2H2_60	Armillaria_mellea	TGACG-motif	TGACG	76	5	+	hormone respone	MeJA-responsiveness
AmC2H2_60	Armillaria_mellea	TGACG-motif	TGACG	309	5	+	hormone respone	MeJA-responsiveness
AmC2H2_60	Armillaria_mellea	TGACG-motif	TGACG	927	5	-	hormone respone	MeJA-responsiveness
AmC2H2_60	Armillaria_mellea	TGACG-motif	TGACG	1007	5	+	hormone respone	MeJA-responsiveness
AmC2H2_60	Armillaria_mellea	TGACG-motif	TGACG	1144	5	+	hormone respone	MeJA-responsiveness
AmC2H2_60	Armillaria_mellea	TGACG-motif	TGACG	1147	5	-	hormone respone	MeJA-responsiveness
AmC2H2_60	Armillaria_mellea	TGACG-motif	TGACG	1455	5	+	hormone respone	MeJA-responsiveness
AmC2H2_60	Armillaria_mellea	TGACG-motif	TGACG	1712	5	-	hormone respone	MeJA-responsiveness
AmC2H2_60	Armillaria_mellea	P-box	CCTTTTG	1632	7	-	hormone respone	gibberellin-responsiveness
AmC2H2_60	Armillaria_mellea	TGA-box	TGACGTAA	1455	8	+	hormone respone	auxin responsiveness
AmC2H2_60	Armillaria_mellea	AAGAA-motif	GAAAGAA	1299	7	-	growth and development	cis-element involved in seed specific expression
AmC2H2_60	Armillaria_mellea	O2-site	GATGATGTGG	1833	9	-	growth and development	zein metabolism
AmC2H2_60	Armillaria_mellea	O2-site	GTTGACGTGA	1868	9	+	growth and development	zein metabolism
AmC2H2_60	Armillaria_mellea	G-box	TACGTG	1240	6	+	light response	light responsiveness
AmC2H2_60	Armillaria_mellea	TCT-motif	TCTTAC	1445	6	-	light response	light responsiveness
AmC2H2_60	Armillaria_mellea	TC-rich repeats	GTTTTCTTAC	1027	9	+	stress respone	defense and stress responsiveness
AmC2H2_60	Armillaria_mellea	MYC	CATGTG	282	6	-	stress respone	MYC binding site
AmC2H2_60	Armillaria_mellea	MYC	CATTTG	1180	6	+	stress respone	MYC binding site
AmC2H2_60	Armillaria_mellea	MYC	CATGTG	1204	6	+	stress respone	MYC binding site
AmC2H2_60	Armillaria_mellea	MYC	CATTTG	1212	6	-	stress respone	MYC binding site
AmC2H2_60	Armillaria_mellea	MYC	CATTTG	1723	6	+	stress respone	MYC binding site
AmC2H2_60	Armillaria_mellea	ARE	AAACCA	597	6	+	stress respone	anaerobic induction
AmC2H2_60	Armillaria_mellea	Box 4	ATTAAT	991	6	+	light response	light responsiveness
AmC2H2_60	Armillaria_mellea	GC-motif	CCCCCG	1281	6	-	stress respone	anoxic specific inducibility element GC-motif
AmC2H2_60	Armillaria_mellea	GATA-motif	AAGGATAAGG	870	9	-	light response	light responsiveness
AmC2H2_60	Armillaria_mellea	TCCC-motif	TCTCCCT	426	7	-	light response	light responsiveness
AmC2H2_60	Armillaria_mellea	WRE3	CCACCT	1946	6	+	stress respone	wound responsive element
AmC2H2_60	Armillaria_mellea	CAT-box	GCCACT	1931	6	+	growth and development	meristem
AmC2H2_7	Armillaria_mellea	CCAAT-box	CAACGG	155	6	+	stress respone	MYBHv1 binding site
AmC2H2_7	Armillaria_mellea	CCAAT-box	CAACGG	403	6	+	stress respone	MYBHv1 binding site
AmC2H2_7	Armillaria_mellea	CCAAT-box	CAACGG	703	6	-	stress respone	MYBHv1 binding site
AmC2H2_7	Armillaria_mellea	LTR	CCGAAA	594	6	+	stress respone	low-temperature responsiveness
AmC2H2_7	Armillaria_mellea	LTR	CCGAAA	1010	6	-	stress respone	low-temperature responsiveness
AmC2H2_7	Armillaria_mellea	CAG-motif	GAAAGGCAGAC	1204	10	+	light response	light responsiveness
AmC2H2_7	Armillaria_mellea	TCCC-motif	TCTCCCT	1066	7	-	light response	light responsiveness
AmC2H2_7	Armillaria_mellea	L-box	ATCCCACCTAC	1501	10	-	light response	light responsiveness
AmC2H2_7	Armillaria_mellea	MYC	CATTTG	304	6	+	stress respone	MYC binding site
AmC2H2_7	Armillaria_mellea	MYC	CATGTG	493	6	-	stress respone	MYC binding site
AmC2H2_7	Armillaria_mellea	MYC	CAATTG	713	6	+	stress respone	MYC binding site
AmC2H2_7	Armillaria_mellea	TCA-element	TCAGAAGAGG	1693	9	+	hormone respone	salicylic acid responsiveness
AmC2H2_7	Armillaria_mellea	TCT-motif	TCTTAC	1609	6	-	light response	light responsiveness
AmC2H2_7	Armillaria_mellea	STRE	AGGGG	29	5	-	stress respone	stress response element
AmC2H2_7	Armillaria_mellea	STRE	AGGGG	1815	5	+	stress respone	stress response element
AmC2H2_7	Armillaria_mellea	CGTCA-motif	CGTCA	113	5	+	hormone respone	MeJA-responsiveness
AmC2H2_7	Armillaria_mellea	DRE core	GCCGAC	665	6	+	stress respone	dehydration; low-temp; salt stresses
AmC2H2_7	Armillaria_mellea	A-box	CCGTCC	604	6	-	light response	light responsiveness
AmC2H2_7	Armillaria_mellea	TGACG-motif	TGACG	113	5	-	hormone respone	MeJA-responsiveness
AmC2H2_7	Armillaria_mellea	P-box	CCTTTTG	1051	7	-	hormone respone	gibberellin-responsiveness
AmC2H2_7	Armillaria_mellea	MYB recognition site	CCGTTG	155	6	-	stress respone	MYB binding site
AmC2H2_7	Armillaria_mellea	MYB recognition site	CCGTTG	403	6	-	stress respone	MYB binding site
AmC2H2_7	Armillaria_mellea	MYB recognition site	CCGTTG	703	6	+	stress respone	MYB binding site
AmC2H2_7	Armillaria_mellea	MBS	CAACTG	831	6	-	stress respone	drought-inducibility
AmC2H2_7	Armillaria_mellea	MYB	TAACCA	1547	6	-	stress respone	MYB binding site
AmC2H2_7	Armillaria_mellea	TATC-box	TATCCCA	1506	7	-	hormone respone	gibberellin-responsiveness
AmC2H2_7	Armillaria_mellea	MRE	AACCTAA	512	7	-	light response	light responsiveness
AmC2H2_7	Armillaria_mellea	MRE	AACCTAA	1570	7	-	light response	light responsiveness
AmC2H2_7	Armillaria_mellea	as-1	TGACG	113	5	-	hormone respone	salicylic acid responsiveness
AmC2H2_7	Armillaria_mellea	GT1-motif	GGTTAA	1429	6	+	light response	light responsiveness
AmC2H2_7	Armillaria_mellea	GT1-motif	GGTTAA	1548	6	+	light response	light responsiveness
AmC2H2_7	Armillaria_mellea	circadian	CAAAGATATC	207	9	+	growth and development	circadian
AmC2H2_7	Armillaria_mellea	TGA-element	AACGAC	232	6	-	hormone respone	auxin responsiveness
AmC2H2_7	Armillaria_mellea	TGA-element	AACGAC	866	6	+	hormone respone	auxin responsiveness
AmC2H2_7	Armillaria_mellea	TGA-element	AACGAC	1273	6	+	hormone respone	auxin responsiveness
AmC2H2_7	Armillaria_mellea	TGA-element	AACGAC	1434	6	+	hormone respone	auxin responsiveness
FhC2H2_24	Fistulina_hepatica	ABRE3a	TACGTG	998	6	-	light response	light responsiveness
FhC2H2_24	Fistulina_hepatica	MYB recognition site	CCGTTG	89	6	+	stress respone	MYB binding site
FhC2H2_24	Fistulina_hepatica	MYB recognition site	CCGTTG	548	6	-	stress respone	MYB binding site
FhC2H2_24	Fistulina_hepatica	MYB recognition site	CCGTTG	1028	6	+	stress respone	MYB binding site
FhC2H2_24	Fistulina_hepatica	E2Fb	TTTGCCGC	1664	8	+	growth and development	acts as a repressor outside S phase and as an activator during S phase
FhC2H2_24	Fistulina_hepatica	TGACG-motif	TGACG	1597	5	+	hormone respone	MeJA-responsiveness
FhC2H2_24	Fistulina_hepatica	TGACG-motif	TGACG	1651	5	+	hormone respone	MeJA-responsiveness
FhC2H2_24	Fistulina_hepatica	TGACG-motif	TGACG	1753	5	+	hormone respone	MeJA-responsiveness
FhC2H2_24	Fistulina_hepatica	TGACG-motif	TGACG	1881	5	-	hormone respone	MeJA-responsiveness
FhC2H2_24	Fistulina_hepatica	A-box	CCGTCC	1858	6	-	light response	light responsiveness
FhC2H2_24	Fistulina_hepatica	CGTCA-motif	CGTCA	1597	5	-	hormone respone	MeJA-responsiveness
FhC2H2_24	Fistulina_hepatica	CGTCA-motif	CGTCA	1651	5	-	hormone respone	MeJA-responsiveness
FhC2H2_24	Fistulina_hepatica	CGTCA-motif	CGTCA	1753	5	-	hormone respone	MeJA-responsiveness
FhC2H2_24	Fistulina_hepatica	CGTCA-motif	CGTCA	1881	5	+	hormone respone	MeJA-responsiveness
FhC2H2_24	Fistulina_hepatica	STRE	AGGGG	586	5	-	stress respone	stress response element
FhC2H2_24	Fistulina_hepatica	STRE	AGGGG	1873	5	-	stress respone	stress response element
FhC2H2_24	Fistulina_hepatica	STRE	AGGGG	1947	5	-	stress respone	stress response element
FhC2H2_24	Fistulina_hepatica	MSA-like	(T/C)C(T/C)AACGG(T/C)(T/C)A	86	8.5	-	growth and development	cell cycle
FhC2H2_24	Fistulina_hepatica	DRE core	GCCGAC	695	6	+	stress respone	dehydration; low-temp; salt stresses
FhC2H2_24	Fistulina_hepatica	DRE core	GCCGAC	1757	6	+	stress respone	dehydration; low-temp; salt stresses
FhC2H2_24	Fistulina_hepatica	ABRE	ACGTG	9	5	-	hormone respone	abscisic acid responsiveness
FhC2H2_24	Fistulina_hepatica	ABRE	ACGTG	998	5	-	hormone respone	abscisic acid responsiveness
FhC2H2_24	Fistulina_hepatica	ABRE	CGTACGTGCA	1215	9	+	hormone respone	abscisic acid responsiveness
FhC2H2_24	Fistulina_hepatica	ABRE	CACGTG	1309	6	-	hormone respone	abscisic acid responsiveness
FhC2H2_24	Fistulina_hepatica	ABRE	ACGTG	1310	5	+	hormone respone	abscisic acid responsiveness
FhC2H2_24	Fistulina_hepatica	ABRE	CACGTG	1319	6	-	hormone respone	abscisic acid responsiveness
FhC2H2_24	Fistulina_hepatica	ABRE	ACGTG	1320	5	+	hormone respone	abscisic acid responsiveness
FhC2H2_24	Fistulina_hepatica	as-1	TGACG	1597	5	+	hormone respone	salicylic acid responsiveness
FhC2H2_24	Fistulina_hepatica	as-1	TGACG	1651	5	+	hormone respone	salicylic acid responsiveness
FhC2H2_24	Fistulina_hepatica	as-1	TGACG	1753	5	+	hormone respone	salicylic acid responsiveness
FhC2H2_24	Fistulina_hepatica	as-1	TGACG	1881	5	-	hormone respone	salicylic acid responsiveness
FhC2H2_24	Fistulina_hepatica	MYB	CAACAG	878	6	+	stress respone	MYB binding site
FhC2H2_24	Fistulina_hepatica	MYB	CAACAG	1148	6	+	stress respone	MYB binding site
FhC2H2_24	Fistulina_hepatica	MYB	CAACAG	1824	6	-	stress respone	MYB binding site
FhC2H2_24	Fistulina_hepatica	TATC-box	TATCCCA	674	7	+	hormone respone	gibberellin-responsiveness
FhC2H2_24	Fistulina_hepatica	G-box	CACGTG	1309	6	-	light response	light responsiveness
FhC2H2_24	Fistulina_hepatica	G-box	CACGTG	1319	6	-	light response	light responsiveness
FhC2H2_24	Fistulina_hepatica	GC-motif	CCCCCG	1527	6	+	stress respone	anoxic specific inducibility element GC-motif
FhC2H2_24	Fistulina_hepatica	CAT-box	GCCACT	496	6	+	growth and development	meristem
FhC2H2_24	Fistulina_hepatica	CAT-box	GCCACT	909	6	-	growth and development	meristem
FhC2H2_24	Fistulina_hepatica	CCAAT-box	CAACGG	89	6	-	stress respone	MYBHv1 binding site
FhC2H2_24	Fistulina_hepatica	CCAAT-box	CAACGG	548	6	+	stress respone	MYBHv1 binding site
FhC2H2_24	Fistulina_hepatica	CCAAT-box	CAACGG	1028	6	-	stress respone	MYBHv1 binding site
FhC2H2_24	Fistulina_hepatica	AAGAA-motif	GAAAGAA	318	7	-	growth and development	cis-element involved in seed specific expression
FhC2H2_24	Fistulina_hepatica	O2-site	GATGACATGG	416	9	+	growth and development	zein metabolism
FhC2H2_24	Fistulina_hepatica	O2-site	GATGACATGG	576	9	-	growth and development	zein metabolism
FhC2H2_24	Fistulina_hepatica	G-box	CACGTC	9	6	+	light response	light responsiveness
FhC2H2_24	Fistulina_hepatica	G-box	CACGAC	902	6	+	light response	light responsiveness
FhC2H2_24	Fistulina_hepatica	G-box	TACGTG	998	6	-	light response	light responsiveness
FhC2H2_24	Fistulina_hepatica	G-box	CACGTG	1309	6	-	light response	light responsiveness
FhC2H2_24	Fistulina_hepatica	G-box	CACGTG	1319	6	-	light response	light responsiveness
FhC2H2_24	Fistulina_hepatica	G-box	CACGAC	1818	6	-	light response	light responsiveness
FhC2H2_24	Fistulina_hepatica	MYC	CATTTG	82	6	+	stress respone	MYC binding site
FhC2H2_24	Fistulina_hepatica	MYC	CAATTG	410	6	+	stress respone	MYC binding site
FhC2H2_24	Fistulina_hepatica	MYC	CATGTG	1288	6	-	stress respone	MYC binding site
FhC2H2_24	Fistulina_hepatica	W box	TTGACC	826	6	-	stress respone	Fungal elicitor responsive element;wound responsive
GsC2H2_5	Ganoderma_sinense	ABRE	ACGTG	841	5	+	hormone respone	abscisic acid responsiveness
GsC2H2_5	Ganoderma_sinense	ABRE	GCAACGTGTC	1013	9	+	hormone respone	abscisic acid responsiveness
GsC2H2_5	Ganoderma_sinense	ABRE	CACGTG	1510	6	-	hormone respone	abscisic acid responsiveness
GsC2H2_5	Ganoderma_sinense	ABRE	ACGTG	1511	5	+	hormone respone	abscisic acid responsiveness
GsC2H2_5	Ganoderma_sinense	ABRE	ACGTG	1913	5	+	hormone respone	abscisic acid responsiveness
GsC2H2_5	Ganoderma_sinense	ABRE	ACGTG	1927	5	+	hormone respone	abscisic acid responsiveness
GsC2H2_5	Ganoderma_sinense	as-1	TGACG	897	5	-	hormone respone	salicylic acid responsiveness
GsC2H2_5	Ganoderma_sinense	as-1	TGACG	1008	5	+	hormone respone	salicylic acid responsiveness
GsC2H2_5	Ganoderma_sinense	as-1	TGACG	1623	5	-	hormone respone	salicylic acid responsiveness
GsC2H2_5	Ganoderma_sinense	GTGGC-motif	CATCGTGTGGC	1014	10	+	light response	light responsiveness
GsC2H2_5	Ganoderma_sinense	MYB	CAACAG	1573	6	+	stress respone	MYB binding site
GsC2H2_5	Ganoderma_sinense	MBS	CAACTG	171	6	+	stress respone	drought-inducibility
GsC2H2_5	Ganoderma_sinense	ABRE3a	TACGTG	840	6	+	light response	light responsiveness
GsC2H2_5	Ganoderma_sinense	ABRE3a	TACGTG	1912	6	+	light response	light responsiveness
GsC2H2_5	Ganoderma_sinense	P-box	CCTTTTG	204	7	+	hormone respone	gibberellin-responsiveness
GsC2H2_5	Ganoderma_sinense	P-box	CCTTTTG	1490	7	+	hormone respone	gibberellin-responsiveness
GsC2H2_5	Ganoderma_sinense	TGACG-motif	TGACG	897	5	-	hormone respone	MeJA-responsiveness
GsC2H2_5	Ganoderma_sinense	TGACG-motif	TGACG	1008	5	+	hormone respone	MeJA-responsiveness
GsC2H2_5	Ganoderma_sinense	TGACG-motif	TGACG	1623	5	-	hormone respone	MeJA-responsiveness
GsC2H2_5	Ganoderma_sinense	A-box	CCGTCC	1273	6	-	light response	light responsiveness
GsC2H2_5	Ganoderma_sinense	A-box	CCGTCC	1733	6	+	light response	light responsiveness
GsC2H2_5	Ganoderma_sinense	DRE core	GCCGAC	627	6	-	stress respone	dehydration; low-temp; salt stresses
GsC2H2_5	Ganoderma_sinense	STRE	AGGGG	806	5	+	stress respone	stress response element
GsC2H2_5	Ganoderma_sinense	STRE	AGGGG	994	5	+	stress respone	stress response element
GsC2H2_5	Ganoderma_sinense	STRE	AGGGG	1292	5	+	stress respone	stress response element
GsC2H2_5	Ganoderma_sinense	STRE	AGGGG	1848	5	-	stress respone	stress response element
GsC2H2_5	Ganoderma_sinense	CGTCA-motif	CGTCA	897	5	+	hormone respone	MeJA-responsiveness
GsC2H2_5	Ganoderma_sinense	CGTCA-motif	CGTCA	1008	5	-	hormone respone	MeJA-responsiveness
GsC2H2_5	Ganoderma_sinense	CGTCA-motif	CGTCA	1623	5	+	hormone respone	MeJA-responsiveness
GsC2H2_5	Ganoderma_sinense	TCA-element	TCAGAAGAGG	1148	9	+	hormone respone	salicylic acid responsiveness
GsC2H2_5	Ganoderma_sinense	G-box	CACGAC	370	6	+	light response	light responsiveness
GsC2H2_5	Ganoderma_sinense	G-box	CACGAC	557	6	-	light response	light responsiveness
GsC2H2_5	Ganoderma_sinense	G-box	CCACGTAA	839	8	-	light response	light responsiveness
GsC2H2_5	Ganoderma_sinense	G-box	TACGTG	840	6	+	light response	light responsiveness
GsC2H2_5	Ganoderma_sinense	G-box	CACGAC	1426	6	-	light response	light responsiveness
GsC2H2_5	Ganoderma_sinense	G-box	CACGTG	1510	6	-	light response	light responsiveness
GsC2H2_5	Ganoderma_sinense	G-box	TACGTG	1912	6	+	light response	light responsiveness
GsC2H2_5	Ganoderma_sinense	G-box	CACGTC	1926	6	-	light response	light responsiveness
GsC2H2_5	Ganoderma_sinense	G-box	CACGAC	1938	6	-	light response	light responsiveness
GsC2H2_5	Ganoderma_sinense	ARE	AAACCA	1392	6	+	stress respone	anaerobic induction
GsC2H2_5	Ganoderma_sinense	MYC	CATGTG	1131	6	-	stress respone	MYC binding site
GsC2H2_5	Ganoderma_sinense	WUN-motif	TTATTACAT	679	9	+	stress respone	wound responsive element
GsC2H2_5	Ganoderma_sinense	TCCC-motif	TCTCCCT	1971	7	+	light response	light responsiveness
GsC2H2_5	Ganoderma_sinense	G-box	CACGTG	1510	6	-	light response	light responsiveness
GsC2H2_5	Ganoderma_sinense	box S	AGCCACC	1528	7	+	stress respone	elicitation; wounding and pathogen responsievness
GsC2H2_5	Ganoderma_sinense	GC-motif	CCCCCG	301	6	-	stress respone	anoxic specific inducibility element GC-motif
GsC2H2_5	Ganoderma_sinense	GC-motif	CCCCCG	1986	6	+	stress respone	anoxic specific inducibility element GC-motif
GsC2H2_5	Ganoderma_sinense	CAT-box	GCCACT	1158	6	+	growth and development	meristem
GfC2H2_22	Grifola_frondosa	GC-motif	CCCCCG	716	6	-	stress respone	anoxic specific inducibility element GC-motif
GfC2H2_22	Grifola_frondosa	GC-motif	CGGCGCCCT	1957	9	+	stress respone	anoxic specific inducibility element GC-motif
GfC2H2_22	Grifola_frondosa	LTR	CCGAAA	713	6	-	stress respone	low-temperature responsiveness
GfC2H2_22	Grifola_frondosa	LTR	CCGAAA	1390	6	-	stress respone	low-temperature responsiveness
GfC2H2_22	Grifola_frondosa	G-box	CACGTT	116	6	-	light response	light responsiveness
GfC2H2_22	Grifola_frondosa	G-box	CACGTT	672	6	-	light response	light responsiveness
GfC2H2_22	Grifola_frondosa	G-box	CACGTT	1662	6	+	light response	light responsiveness
GfC2H2_22	Grifola_frondosa	TCCC-motif	TCTCCCT	500	7	-	light response	light responsiveness
GfC2H2_22	Grifola_frondosa	WRE3	CCACCT	448	6	-	stress respone	wound responsive element
GfC2H2_22	Grifola_frondosa	WRE3	CCACCT	1505	6	+	stress respone	wound responsive element
GfC2H2_22	Grifola_frondosa	WRE3	CCACCT	1795	6	-	stress respone	wound responsive element
GfC2H2_22	Grifola_frondosa	GCN4_motif	TGAGTCA	875	7	-	growth and development	endosperm
GfC2H2_22	Grifola_frondosa	AAAC-motif	CAATCAAAACCT	1067	11	-	light response	light responsiveness
GfC2H2_22	Grifola_frondosa	G-box	CACGTC	1938	6	+	light response	light responsiveness
GfC2H2_22	Grifola_frondosa	G-box	CACGTC	1943	6	+	light response	light responsiveness
GfC2H2_22	Grifola_frondosa	AAGAA-motif	gGTAAAGAAA	52	9	-	growth and development	cis-element involved in seed specific expression
GfC2H2_22	Grifola_frondosa	O2-site	GATGACATGG	271	9	+	growth and development	zein metabolism
GfC2H2_22	Grifola_frondosa	TCA-element	TCAGAAGAGG	614	9	-	hormone respone	salicylic acid responsiveness
GfC2H2_22	Grifola_frondosa	TCT-motif	TCTTAC	799	6	+	light response	light responsiveness
GfC2H2_22	Grifola_frondosa	Box 4	ATTAAT	88	6	+	light response	light responsiveness
GfC2H2_22	Grifola_frondosa	W box	TTGACC	1636	6	+	stress respone	Fungal elicitor responsive element;wound responsive
GfC2H2_22	Grifola_frondosa	W box	TTGACC	1644	6	+	stress respone	Fungal elicitor responsive element;wound responsive
GfC2H2_22	Grifola_frondosa	ARE	AAACCA	1969	6	+	stress respone	anaerobic induction
GfC2H2_22	Grifola_frondosa	MYC	CATGTG	1905	6	-	stress respone	MYC binding site
GfC2H2_22	Grifola_frondosa	CGTCA-motif	CGTCA	463	5	-	hormone respone	MeJA-responsiveness
GfC2H2_22	Grifola_frondosa	CGTCA-motif	CGTCA	645	5	-	hormone respone	MeJA-responsiveness
GfC2H2_22	Grifola_frondosa	CGTCA-motif	CGTCA	1680	5	+	hormone respone	MeJA-responsiveness
GfC2H2_22	Grifola_frondosa	CGTCA-motif	CGTCA	1838	5	-	hormone respone	MeJA-responsiveness
GfC2H2_22	Grifola_frondosa	CGTCA-motif	CGTCA	1940	5	+	hormone respone	MeJA-responsiveness
GfC2H2_22	Grifola_frondosa	STRE	AGGGG	976	5	-	stress respone	stress response element
GfC2H2_22	Grifola_frondosa	STRE	AGGGG	1374	5	-	stress respone	stress response element
GfC2H2_22	Grifola_frondosa	STRE	AGGGG	1640	5	-	stress respone	stress response element
GfC2H2_22	Grifola_frondosa	STRE	AGGGG	1748	5	-	stress respone	stress response element
GfC2H2_22	Grifola_frondosa	TGACG-motif	TGACG	463	5	+	hormone respone	MeJA-responsiveness
GfC2H2_22	Grifola_frondosa	TGACG-motif	TGACG	645	5	+	hormone respone	MeJA-responsiveness
GfC2H2_22	Grifola_frondosa	TGACG-motif	TGACG	1680	5	-	hormone respone	MeJA-responsiveness
GfC2H2_22	Grifola_frondosa	TGACG-motif	TGACG	1838	5	+	hormone respone	MeJA-responsiveness
GfC2H2_22	Grifola_frondosa	TGACG-motif	TGACG	1940	5	-	hormone respone	MeJA-responsiveness
GfC2H2_22	Grifola_frondosa	circadian	CAAAGATATC	1587	9	+	growth and development	circadian
GfC2H2_22	Grifola_frondosa	TGA-element	AACGAC	31	6	+	hormone respone	auxin responsiveness
GfC2H2_22	Grifola_frondosa	TGA-element	AACGAC	182	6	+	hormone respone	auxin responsiveness
GfC2H2_22	Grifola_frondosa	ABRE	ACGTG	117	5	+	hormone respone	abscisic acid responsiveness
GfC2H2_22	Grifola_frondosa	ABRE	ACGTG	673	5	+	hormone respone	abscisic acid responsiveness
GfC2H2_22	Grifola_frondosa	ABRE	ACGTG	1662	5	-	hormone respone	abscisic acid responsiveness
GfC2H2_22	Grifola_frondosa	ABRE	ACGTG	1938	5	-	hormone respone	abscisic acid responsiveness
GfC2H2_22	Grifola_frondosa	ABRE	ACGTG	1943	5	-	hormone respone	abscisic acid responsiveness
GfC2H2_22	Grifola_frondosa	MBS	CAACTG	571	6	-	stress respone	drought-inducibility
GfC2H2_22	Grifola_frondosa	GARE-motif	TCTGTTG	967	7	-	hormone respone	gibberellin-responsiveness
GfC2H2_22	Grifola_frondosa	TCA	TCATCTTCAT	462	9	-	hormone respone	salicylic acid responsiveness
GfC2H2_22	Grifola_frondosa	MYB	CAACCA	36	6	+	stress respone	MYB binding site
GfC2H2_22	Grifola_frondosa	MYB	TAACCA	688	6	-	stress respone	MYB binding site
GfC2H2_22	Grifola_frondosa	MYB	CAACAG	967	6	+	stress respone	MYB binding site
GfC2H2_22	Grifola_frondosa	MYB	CAACCA	993	6	-	stress respone	MYB binding site
GfC2H2_22	Grifola_frondosa	MYB	CAACAG	1442	6	+	stress respone	MYB binding site
GfC2H2_22	Grifola_frondosa	MYB	CAACCA	1798	6	-	stress respone	MYB binding site
GfC2H2_22	Grifola_frondosa	as-1	TGACG	463	5	+	hormone respone	salicylic acid responsiveness
GfC2H2_22	Grifola_frondosa	as-1	TGACG	645	5	+	hormone respone	salicylic acid responsiveness
GfC2H2_22	Grifola_frondosa	as-1	TGACG	1680	5	-	hormone respone	salicylic acid responsiveness
GfC2H2_22	Grifola_frondosa	as-1	TGACG	1838	5	+	hormone respone	salicylic acid responsiveness
GfC2H2_22	Grifola_frondosa	as-1	TGACG	1940	5	-	hormone respone	salicylic acid responsiveness
HmC2H2_11	Hypsizygus_marmoreus	MYB	CAACAG	91	6	-	stress respone	MYB binding site
HmC2H2_11	Hypsizygus_marmoreus	MYB	CAACAG	720	6	-	stress respone	MYB binding site
HmC2H2_11	Hypsizygus_marmoreus	MYB	CAACAG	912	6	-	stress respone	MYB binding site
HmC2H2_11	Hypsizygus_marmoreus	MYB	TAACCA	1536	6	-	stress respone	MYB binding site
HmC2H2_11	Hypsizygus_marmoreus	MYB	TAACCA	1571	6	+	stress respone	MYB binding site
HmC2H2_11	Hypsizygus_marmoreus	AE-box	AGAAACAA	606	8	-	light response	light responsiveness
HmC2H2_11	Hypsizygus_marmoreus	as-1	TGACG	520	5	-	hormone respone	salicylic acid responsiveness
HmC2H2_11	Hypsizygus_marmoreus	as-1	TGACG	740	5	+	hormone respone	salicylic acid responsiveness
HmC2H2_11	Hypsizygus_marmoreus	as-1	TGACG	1312	5	-	hormone respone	salicylic acid responsiveness
HmC2H2_11	Hypsizygus_marmoreus	as-1	TGACG	1680	5	+	hormone respone	salicylic acid responsiveness
HmC2H2_11	Hypsizygus_marmoreus	GARE-motif	TCTGTTG	719	7	+	hormone respone	gibberellin-responsiveness
HmC2H2_11	Hypsizygus_marmoreus	ABRE	ACGTG	567	5	-	hormone respone	abscisic acid responsiveness
HmC2H2_11	Hypsizygus_marmoreus	ABRE	AACCCGG	822	7	+	hormone respone	abscisic acid responsiveness
HmC2H2_11	Hypsizygus_marmoreus	ABRE	ACGTG	1152	5	-	hormone respone	abscisic acid responsiveness
HmC2H2_11	Hypsizygus_marmoreus	ABRE	ACGTG	1247	5	+	hormone respone	abscisic acid responsiveness
HmC2H2_11	Hypsizygus_marmoreus	ABRE	ACGTG	1497	5	+	hormone respone	abscisic acid responsiveness
HmC2H2_11	Hypsizygus_marmoreus	ABRE	CACGTG	1894	6	-	hormone respone	abscisic acid responsiveness
HmC2H2_11	Hypsizygus_marmoreus	ABRE	ACGTG	1895	5	+	hormone respone	abscisic acid responsiveness
HmC2H2_11	Hypsizygus_marmoreus	GT1-motif	GGTTAA	1949	6	-	light response	light responsiveness
HmC2H2_11	Hypsizygus_marmoreus	TGACG-motif	TGACG	520	5	-	hormone respone	MeJA-responsiveness
HmC2H2_11	Hypsizygus_marmoreus	TGACG-motif	TGACG	740	5	+	hormone respone	MeJA-responsiveness
HmC2H2_11	Hypsizygus_marmoreus	TGACG-motif	TGACG	1312	5	-	hormone respone	MeJA-responsiveness
HmC2H2_11	Hypsizygus_marmoreus	TGACG-motif	TGACG	1680	5	+	hormone respone	MeJA-responsiveness
HmC2H2_11	Hypsizygus_marmoreus	P-box	CCTTTTG	219	7	+	hormone respone	gibberellin-responsiveness
HmC2H2_11	Hypsizygus_marmoreus	P-box	CCTTTTG	787	7	-	hormone respone	gibberellin-responsiveness
HmC2H2_11	Hypsizygus_marmoreus	CGTCA-motif	CGTCA	520	5	+	hormone respone	MeJA-responsiveness
HmC2H2_11	Hypsizygus_marmoreus	CGTCA-motif	CGTCA	740	5	-	hormone respone	MeJA-responsiveness
HmC2H2_11	Hypsizygus_marmoreus	CGTCA-motif	CGTCA	1312	5	+	hormone respone	MeJA-responsiveness
HmC2H2_11	Hypsizygus_marmoreus	CGTCA-motif	CGTCA	1680	5	-	hormone respone	MeJA-responsiveness
HmC2H2_11	Hypsizygus_marmoreus	DRE core	GCCGAC	1133	6	+	stress respone	dehydration; low-temp; salt stresses
HmC2H2_11	Hypsizygus_marmoreus	ABRE3a	TACGTG	567	6	-	light response	light responsiveness
HmC2H2_11	Hypsizygus_marmoreus	ABRE3a	TACGTG	1152	6	-	light response	light responsiveness
HmC2H2_11	Hypsizygus_marmoreus	MYB recognition site	CCGTTG	1047	6	+	stress respone	MYB binding site
HmC2H2_11	Hypsizygus_marmoreus	MYB recognition site	CCGTTG	1228	6	+	stress respone	MYB binding site
HmC2H2_11	Hypsizygus_marmoreus	MYB recognition site	CCGTTG	1504	6	-	stress respone	MYB binding site
HmC2H2_11	Hypsizygus_marmoreus	W box	TTGACC	1207	6	-	stress respone	Fungal elicitor responsive element;wound responsive
HmC2H2_11	Hypsizygus_marmoreus	W box	TTGACC	1501	6	-	stress respone	Fungal elicitor responsive element;wound responsive
HmC2H2_11	Hypsizygus_marmoreus	ARE	AAACCA	451	6	+	stress respone	anaerobic induction
HmC2H2_11	Hypsizygus_marmoreus	ARE	AAACCA	1148	6	+	stress respone	anaerobic induction
HmC2H2_11	Hypsizygus_marmoreus	MYC	CATGTG	701	6	-	stress respone	MYC binding site
HmC2H2_11	Hypsizygus_marmoreus	MYC	CATGTG	736	6	-	stress respone	MYC binding site
HmC2H2_11	Hypsizygus_marmoreus	TC-rich repeats	ATTCTCTAAC	227	9	-	stress respone	defense and stress responsiveness
HmC2H2_11	Hypsizygus_marmoreus	TCA-element	CCATCTTTTT	801	9	+	hormone respone	salicylic acid responsiveness
HmC2H2_11	Hypsizygus_marmoreus	TCA-element	TCAGAAGAGG	945	9	-	hormone respone	salicylic acid responsiveness
HmC2H2_11	Hypsizygus_marmoreus	TCT-motif	TCTTAC	1	6	-	light response	light responsiveness
HmC2H2_11	Hypsizygus_marmoreus	TCT-motif	TCTTAC	1015	6	-	light response	light responsiveness
HmC2H2_11	Hypsizygus_marmoreus	G-box	CACGAC	378	6	+	light response	light responsiveness
HmC2H2_11	Hypsizygus_marmoreus	G-box	TACGTG	567	6	-	light response	light responsiveness
HmC2H2_11	Hypsizygus_marmoreus	G-box	TACGTG	1152	6	-	light response	light responsiveness
HmC2H2_11	Hypsizygus_marmoreus	G-box	CACGTG	1894	6	-	light response	light responsiveness
HmC2H2_11	Hypsizygus_marmoreus	AAGAA-motif	GAAAGAA	208	7	-	growth and development	cis-element involved in seed specific expression
HmC2H2_11	Hypsizygus_marmoreus	O2-site	GATGACATGG	126	9	-	growth and development	zein metabolism
HmC2H2_11	Hypsizygus_marmoreus	LAMP-element	CTTTATCA	64	8	+	light response	light responsiveness
HmC2H2_11	Hypsizygus_marmoreus	CCAAT-box	CAACGG	1047	6	-	stress respone	MYBHv1 binding site
HmC2H2_11	Hypsizygus_marmoreus	CCAAT-box	CAACGG	1228	6	-	stress respone	MYBHv1 binding site
HmC2H2_11	Hypsizygus_marmoreus	CCAAT-box	CAACGG	1504	6	+	stress respone	MYBHv1 binding site
HmC2H2_11	Hypsizygus_marmoreus	CAT-box	GCCACT	1129	6	-	growth and development	meristem
HmC2H2_11	Hypsizygus_marmoreus	dOCT	CTCGGATC	1850	8	-	growth and development	meristem
HmC2H2_11	Hypsizygus_marmoreus	G-box	CACGTT	1246	6	-	light response	light responsiveness
HmC2H2_11	Hypsizygus_marmoreus	G-box	CACGTT	1496	6	-	light response	light responsiveness
HmC2H2_11	Hypsizygus_marmoreus	G-box	CACGTG	1894	6	-	light response	light responsiveness
HmC2H2_11	Hypsizygus_marmoreus	TCCC-motif	TCTCCCT	1978	7	+	light response	light responsiveness
HmC2H2_11	Hypsizygus_marmoreus	GC-motif	CCCCCG	315	6	+	stress respone	anoxic specific inducibility element GC-motif
HmC2H2_11	Hypsizygus_marmoreus	plant_AP-2-like	CGACCAGG	1438	8	-	stress respone	anoxic specific inducibility element GC-motif
HmC2H2_11	Hypsizygus_marmoreus	LTR	CCGAAA	502	6	+	stress respone	low-temperature responsiveness
HmC2H2_21	Hypsizygus_marmoreus	WRE3	CCACCT	880	6	-	stress respone	wound responsive element
HmC2H2_21	Hypsizygus_marmoreus	CCAAT-box	CAACGG	305	6	-	stress respone	MYBHv1 binding site
HmC2H2_21	Hypsizygus_marmoreus	CCAAT-box	CAACGG	724	6	+	stress respone	MYBHv1 binding site
HmC2H2_21	Hypsizygus_marmoreus	GC-motif	CCCCCG	1851	6	+	stress respone	anoxic specific inducibility element GC-motif
HmC2H2_21	Hypsizygus_marmoreus	GATA-motif	AAGGATAAGG	10	9	+	light response	light responsiveness
HmC2H2_21	Hypsizygus_marmoreus	G-box	CACGTT	1224	6	-	light response	light responsiveness
HmC2H2_21	Hypsizygus_marmoreus	MYC	CATTTG	1298	6	+	stress respone	MYC binding site
HmC2H2_21	Hypsizygus_marmoreus	W box	TTGACC	1301	6	+	stress respone	Fungal elicitor responsive element;wound responsive
HmC2H2_21	Hypsizygus_marmoreus	AAGAA-motif	GAAAGAA	403	7	-	growth and development	cis-element involved in seed specific expression
HmC2H2_21	Hypsizygus_marmoreus	O2-site	GATGATGTGG	791	9	-	growth and development	zein metabolism
HmC2H2_21	Hypsizygus_marmoreus	G-box	CACGAC	1374	6	-	light response	light responsiveness
HmC2H2_21	Hypsizygus_marmoreus	G-box	TACGTG	1794	6	-	light response	light responsiveness
HmC2H2_21	Hypsizygus_marmoreus	TCA-element	TCAGAAGAGG	913	9	+	hormone respone	salicylic acid responsiveness
HmC2H2_21	Hypsizygus_marmoreus	STRE	AGGGG	786	5	-	stress respone	stress response element
HmC2H2_21	Hypsizygus_marmoreus	DRE core	GCCGAC	706	6	+	stress respone	dehydration; low-temp; salt stresses
HmC2H2_21	Hypsizygus_marmoreus	DRE core	GCCGAC	1237	6	-	stress respone	dehydration; low-temp; salt stresses
HmC2H2_21	Hypsizygus_marmoreus	DRE core	GCCGAC	1434	6	+	stress respone	dehydration; low-temp; salt stresses
HmC2H2_21	Hypsizygus_marmoreus	MSA-like	(T/C)C(T/C)AACGG(T/C)(T/C)A	1931	8.5	-	growth and development	cell cycle
HmC2H2_21	Hypsizygus_marmoreus	A-box	CCGTCC	207	6	+	light response	light responsiveness
HmC2H2_21	Hypsizygus_marmoreus	A-box	CCGTCC	890	6	-	light response	light responsiveness
HmC2H2_21	Hypsizygus_marmoreus	ABRE3a	TACGTG	1794	6	-	light response	light responsiveness
HmC2H2_21	Hypsizygus_marmoreus	MYB recognition site	CCGTTG	305	6	+	stress respone	MYB binding site
HmC2H2_21	Hypsizygus_marmoreus	MYB recognition site	CCGTTG	724	6	-	stress respone	MYB binding site
HmC2H2_21	Hypsizygus_marmoreus	NON-box	AGATCGACG	690	9	-	growth and development	meristem
HmC2H2_21	Hypsizygus_marmoreus	MRE	AACCTAA	731	7	+	light response	light responsiveness
HmC2H2_21	Hypsizygus_marmoreus	GTGGC-motif	CATCGTGTGGC	1116	10	-	light response	light responsiveness
HmC2H2_21	Hypsizygus_marmoreus	MYB	TAACCA	356	6	+	stress respone	MYB binding site
HmC2H2_21	Hypsizygus_marmoreus	MYB	TAACCA	366	6	-	stress respone	MYB binding site
HmC2H2_21	Hypsizygus_marmoreus	MYB	TAACCA	1843	6	+	stress respone	MYB binding site
HmC2H2_21	Hypsizygus_marmoreus	GT1-motif	GGTTAA	355	6	-	light response	light responsiveness
HmC2H2_21	Hypsizygus_marmoreus	GT1-motif	GGTTAA	1842	6	-	light response	light responsiveness
HmC2H2_21	Hypsizygus_marmoreus	Sp1	GGGCGG	239	6	-	light response	light responsiveness
HmC2H2_21	Hypsizygus_marmoreus	ABRE	ACGTG	1225	5	+	hormone respone	abscisic acid responsiveness
HmC2H2_21	Hypsizygus_marmoreus	ABRE	ACGTG	1794	5	-	hormone respone	abscisic acid responsiveness
IgC2H2_2	Infundibulicybe_gibba	MYB	CAACAG	264	6	+	stress respone	MYB binding site
IgC2H2_2	Infundibulicybe_gibba	MYB	CAACCA	485	6	-	stress respone	MYB binding site
IgC2H2_2	Infundibulicybe_gibba	MYB	TAACCA	1345	6	-	stress respone	MYB binding site
IgC2H2_2	Infundibulicybe_gibba	TATC-box	TATCCCA	1169	7	+	hormone respone	gibberellin-responsiveness
IgC2H2_2	Infundibulicybe_gibba	as-1	TGACG	1162	5	-	hormone respone	salicylic acid responsiveness
IgC2H2_2	Infundibulicybe_gibba	as-1	TGACG	1638	5	-	hormone respone	salicylic acid responsiveness
IgC2H2_2	Infundibulicybe_gibba	ABRE	ACGTG	1384	5	+	hormone respone	abscisic acid responsiveness
IgC2H2_2	Infundibulicybe_gibba	ABRE	CACGTG	1484	6	-	hormone respone	abscisic acid responsiveness
IgC2H2_2	Infundibulicybe_gibba	ABRE	ACGTG	1485	5	+	hormone respone	abscisic acid responsiveness
IgC2H2_2	Infundibulicybe_gibba	ABRE	ACGTG	1934	5	-	hormone respone	abscisic acid responsiveness
IgC2H2_2	Infundibulicybe_gibba	Sp1	GGGCGG	1351	6	+	light response	light responsiveness
IgC2H2_2	Infundibulicybe_gibba	A-box	CCGTCC	275	6	+	light response	light responsiveness
IgC2H2_2	Infundibulicybe_gibba	A-box	CCGTCC	898	6	-	light response	light responsiveness
IgC2H2_2	Infundibulicybe_gibba	TGACG-motif	TGACG	1162	5	-	hormone respone	MeJA-responsiveness
IgC2H2_2	Infundibulicybe_gibba	TGACG-motif	TGACG	1638	5	-	hormone respone	MeJA-responsiveness
IgC2H2_2	Infundibulicybe_gibba	CGTCA-motif	CGTCA	1162	5	+	hormone respone	MeJA-responsiveness
IgC2H2_2	Infundibulicybe_gibba	CGTCA-motif	CGTCA	1638	5	+	hormone respone	MeJA-responsiveness
IgC2H2_2	Infundibulicybe_gibba	STRE	AGGGG	857	5	+	stress respone	stress response element
IgC2H2_2	Infundibulicybe_gibba	STRE	AGGGG	1513	5	+	stress respone	stress response element
IgC2H2_2	Infundibulicybe_gibba	DRE core	GCCGAC	256	6	-	stress respone	dehydration; low-temp; salt stresses
IgC2H2_2	Infundibulicybe_gibba	AuxRR-core	GGTCCAT	1049	7	+	hormone respone	auxin responsiveness
IgC2H2_2	Infundibulicybe_gibba	MYB recognition site	CCGTTG	669	6	-	stress respone	MYB binding site
IgC2H2_2	Infundibulicybe_gibba	MYB recognition site	CCGTTG	1601	6	-	stress respone	MYB binding site
IgC2H2_2	Infundibulicybe_gibba	Box 4	ATTAAT	908	6	+	light response	light responsiveness
IgC2H2_2	Infundibulicybe_gibba	HD-Zip 1	CAAT(A/T)ATTG	884	8	+	growth and development	differentiation of the palisade mesophyll cells
IgC2H2_2	Infundibulicybe_gibba	W box	TTGACC	50	6	-	stress respone	Fungal elicitor responsive element;wound responsive
IgC2H2_2	Infundibulicybe_gibba	W box	TTGACC	152	6	-	stress respone	Fungal elicitor responsive element;wound responsive
IgC2H2_2	Infundibulicybe_gibba	W box	TTGACC	1583	6	+	stress respone	Fungal elicitor responsive element;wound responsive
IgC2H2_2	Infundibulicybe_gibba	ARE	AAACCA	1460	6	-	stress respone	anaerobic induction
IgC2H2_2	Infundibulicybe_gibba	ARE	AAACCA	1631	6	-	stress respone	anaerobic induction
IgC2H2_2	Infundibulicybe_gibba	MYC	CATTTG	795	6	+	stress respone	MYC binding site
IgC2H2_2	Infundibulicybe_gibba	MYC	CATTTG	843	6	+	stress respone	MYC binding site
IgC2H2_2	Infundibulicybe_gibba	MYC	CATGTG	986	6	-	stress respone	MYC binding site
IgC2H2_2	Infundibulicybe_gibba	MYC	CATTTG	1687	6	-	stress respone	MYC binding site
IgC2H2_2	Infundibulicybe_gibba	MYC	CATGTG	1829	6	-	stress respone	MYC binding site
IgC2H2_2	Infundibulicybe_gibba	MYC	CATGTG	1852	6	-	stress respone	MYC binding site
IgC2H2_2	Infundibulicybe_gibba	MYC	CAATTG	1898	6	-	stress respone	MYC binding site
IgC2H2_2	Infundibulicybe_gibba	MYC	CAATTG	1908	6	-	stress respone	MYC binding site
IgC2H2_2	Infundibulicybe_gibba	MYC	CATTTG	1955	6	+	stress respone	MYC binding site
IgC2H2_2	Infundibulicybe_gibba	TCA-element	CCATCTTTTT	1184	9	+	hormone respone	salicylic acid responsiveness
IgC2H2_2	Infundibulicybe_gibba	TCT-motif	TCTTAC	1111	6	+	light response	light responsiveness
IgC2H2_2	Infundibulicybe_gibba	G-box	CACGTG	1484	6	-	light response	light responsiveness
IgC2H2_2	Infundibulicybe_gibba	LAMP-element	CCTTATCCA	1912	9	-	light response	light responsiveness
IgC2H2_2	Infundibulicybe_gibba	CCAAT-box	CAACGG	669	6	+	stress respone	MYBHv1 binding site
IgC2H2_2	Infundibulicybe_gibba	CCAAT-box	CAACGG	1601	6	+	stress respone	MYBHv1 binding site
IgC2H2_2	Infundibulicybe_gibba	WRE3	CCACCT	1711	6	-	stress respone	wound responsive element
IgC2H2_2	Infundibulicybe_gibba	dOCT	CACGGATC	1807	8	-	growth and development	meristem
IgC2H2_2	Infundibulicybe_gibba	G-box	CACGTT	1383	6	-	light response	light responsiveness
IgC2H2_2	Infundibulicybe_gibba	G-box	CACGTG	1484	6	-	light response	light responsiveness
IgC2H2_2	Infundibulicybe_gibba	G-box	CACGTT	1934	6	+	light response	light responsiveness
IgC2H2_2	Infundibulicybe_gibba	box S	AGCCACC	1549	7	-	stress respone	elicitation; wounding and pathogen responsievness
IgC2H2_2	Infundibulicybe_gibba	LTR	CCGAAA	128	6	-	stress respone	low-temperature responsiveness
IgC2H2_30	Infundibulicybe_gibba	TGACG-motif	TGACG	185	5	+	hormone respone	MeJA-responsiveness
IgC2H2_30	Infundibulicybe_gibba	TGACG-motif	TGACG	401	5	+	hormone respone	MeJA-responsiveness
IgC2H2_30	Infundibulicybe_gibba	TGACG-motif	TGACG	600	5	+	hormone respone	MeJA-responsiveness
IgC2H2_30	Infundibulicybe_gibba	TGACG-motif	TGACG	625	5	+	hormone respone	MeJA-responsiveness
IgC2H2_30	Infundibulicybe_gibba	TGACG-motif	TGACG	770	5	-	hormone respone	MeJA-responsiveness
IgC2H2_30	Infundibulicybe_gibba	TGACG-motif	TGACG	1068	5	-	hormone respone	MeJA-responsiveness
IgC2H2_30	Infundibulicybe_gibba	STRE	AGGGG	290	5	+	stress respone	stress response element
IgC2H2_30	Infundibulicybe_gibba	STRE	AGGGG	409	5	+	stress respone	stress response element
IgC2H2_30	Infundibulicybe_gibba	STRE	AGGGG	946	5	+	stress respone	stress response element
IgC2H2_30	Infundibulicybe_gibba	STRE	AGGGG	1653	5	+	stress respone	stress response element
IgC2H2_30	Infundibulicybe_gibba	STRE	AGGGG	1862	5	+	stress respone	stress response element
IgC2H2_30	Infundibulicybe_gibba	STRE	AGGGG	1868	5	+	stress respone	stress response element
IgC2H2_30	Infundibulicybe_gibba	STRE	AGGGG	1894	5	+	stress respone	stress response element
IgC2H2_30	Infundibulicybe_gibba	CGTCA-motif	CGTCA	185	5	-	hormone respone	MeJA-responsiveness
IgC2H2_30	Infundibulicybe_gibba	CGTCA-motif	CGTCA	401	5	-	hormone respone	MeJA-responsiveness
IgC2H2_30	Infundibulicybe_gibba	CGTCA-motif	CGTCA	600	5	-	hormone respone	MeJA-responsiveness
IgC2H2_30	Infundibulicybe_gibba	CGTCA-motif	CGTCA	625	5	-	hormone respone	MeJA-responsiveness
IgC2H2_30	Infundibulicybe_gibba	CGTCA-motif	CGTCA	770	5	+	hormone respone	MeJA-responsiveness
IgC2H2_30	Infundibulicybe_gibba	CGTCA-motif	CGTCA	1068	5	+	hormone respone	MeJA-responsiveness
IgC2H2_30	Infundibulicybe_gibba	DRE core	GCCGAC	1408	6	-	stress respone	dehydration; low-temp; salt stresses
IgC2H2_30	Infundibulicybe_gibba	ABRE	ACGTG	403	5	+	hormone respone	abscisic acid responsiveness
IgC2H2_30	Infundibulicybe_gibba	ABRE	CGCACGTGTC	864	9	+	hormone respone	abscisic acid responsiveness
IgC2H2_30	Infundibulicybe_gibba	ABRE	ACGTG	866	5	-	hormone respone	abscisic acid responsiveness
IgC2H2_30	Infundibulicybe_gibba	ABRE	ACGTG	1171	5	+	hormone respone	abscisic acid responsiveness
IgC2H2_30	Infundibulicybe_gibba	ABRE	ACGTG	1608	5	-	hormone respone	abscisic acid responsiveness
IgC2H2_30	Infundibulicybe_gibba	GT1-motif	GGTTAAT	1075	7	-	light response	light responsiveness
IgC2H2_30	Infundibulicybe_gibba	GT1-motif	GGTTAA	1076	6	-	light response	light responsiveness
IgC2H2_30	Infundibulicybe_gibba	MYB	CAACAG	95	6	+	stress respone	MYB binding site
IgC2H2_30	Infundibulicybe_gibba	MYB	CAACCA	419	6	-	stress respone	MYB binding site
IgC2H2_30	Infundibulicybe_gibba	as-1	TGACG	185	5	+	hormone respone	salicylic acid responsiveness
IgC2H2_30	Infundibulicybe_gibba	as-1	TGACG	401	5	+	hormone respone	salicylic acid responsiveness
IgC2H2_30	Infundibulicybe_gibba	as-1	TGACG	600	5	+	hormone respone	salicylic acid responsiveness
IgC2H2_30	Infundibulicybe_gibba	as-1	TGACG	625	5	+	hormone respone	salicylic acid responsiveness
IgC2H2_30	Infundibulicybe_gibba	as-1	TGACG	770	5	-	hormone respone	salicylic acid responsiveness
IgC2H2_30	Infundibulicybe_gibba	as-1	TGACG	1068	5	-	hormone respone	salicylic acid responsiveness
IgC2H2_30	Infundibulicybe_gibba	GARE-motif	TCTGTTG	95	7	-	hormone respone	gibberellin-responsiveness
IgC2H2_30	Infundibulicybe_gibba	G-box	CACGTT	866	6	+	light response	light responsiveness
IgC2H2_30	Infundibulicybe_gibba	G-box	CACGTT	1608	6	+	light response	light responsiveness
IgC2H2_30	Infundibulicybe_gibba	GC-motif	CCCCCG	1208	6	-	stress respone	anoxic specific inducibility element GC-motif
IgC2H2_30	Infundibulicybe_gibba	GC-motif	CCCCCG	1528	6	-	stress respone	anoxic specific inducibility element GC-motif
IgC2H2_30	Infundibulicybe_gibba	LTR	CCGAAA	391	6	-	stress respone	low-temperature responsiveness
IgC2H2_30	Infundibulicybe_gibba	CAT-box	GCCACT	1558	6	+	growth and development	meristem
IgC2H2_30	Infundibulicybe_gibba	Pc-CMA2c	GCCCACGCA	1295	9	+	light response	light responsiveness
IgC2H2_30	Infundibulicybe_gibba	WRE3	CCACCT	217	6	+	stress respone	wound responsive element
IgC2H2_30	Infundibulicybe_gibba	WRE3	CCACCT	326	6	-	stress respone	wound responsive element
IgC2H2_30	Infundibulicybe_gibba	WRE3	CCACCT	1721	6	-	stress respone	wound responsive element
IgC2H2_30	Infundibulicybe_gibba	G-box	CACGTC	402	6	-	light response	light responsiveness
IgC2H2_30	Infundibulicybe_gibba	G-box	CACGTC	1170	6	-	light response	light responsiveness
IgC2H2_30	Infundibulicybe_gibba	G-box	TAAACGTG	1608	8	-	light response	light responsiveness
IgC2H2_30	Infundibulicybe_gibba	TGA-box	TGACGTAA	185	8	+	hormone respone	auxin responsiveness
IgC2H2_30	Infundibulicybe_gibba	O2-site	GATGACATGG	902	9	-	growth and development	zein metabolism
IgC2H2_30	Infundibulicybe_gibba	W box	TTGACC	1640	6	+	stress respone	Fungal elicitor responsive element;wound responsive
IgC2H2_30	Infundibulicybe_gibba	WUN-motif	AAATTTCCT	451	9	-	stress respone	wound responsive element
IgC2H2_30	Infundibulicybe_gibba	ARE	AAACCA	615	6	-	stress respone	anaerobic induction
IgC2H2_30	Infundibulicybe_gibba	ARE	AAACCA	695	6	+	stress respone	anaerobic induction
IgC2H2_30	Infundibulicybe_gibba	ARE	AAACCA	1593	6	-	stress respone	anaerobic induction
IgC2H2_30	Infundibulicybe_gibba	MYC	CATTTG	514	6	+	stress respone	MYC binding site
IgC2H2_30	Infundibulicybe_gibba	MYC	CATTTG	541	6	-	stress respone	MYC binding site
IgC2H2_30	Infundibulicybe_gibba	MYC	CATTTG	660	6	+	stress respone	MYC binding site
LbC2H2_32	Laccaria_bicolor	TCA-element	TCAGAAGAGG	291	9	-	hormone respone	salicylic acid responsiveness
LbC2H2_32	Laccaria_bicolor	TCT-motif	TCTTAC	1492	6	-	light response	light responsiveness
LbC2H2_32	Laccaria_bicolor	G-box	CAGACGTGGCA	160	10	+	light response	light responsiveness
LbC2H2_32	Laccaria_bicolor	G-box	CACGTC	162	6	-	light response	light responsiveness
LbC2H2_32	Laccaria_bicolor	G-box	TACGTG	251	6	+	light response	light responsiveness
LbC2H2_32	Laccaria_bicolor	G-box	CACGTC	333	6	+	light response	light responsiveness
LbC2H2_32	Laccaria_bicolor	G-box	CCACGTAA	376	8	+	light response	light responsiveness
LbC2H2_32	Laccaria_bicolor	G-box	TACGTG	377	6	-	light response	light responsiveness
LbC2H2_32	Laccaria_bicolor	G-box	CACGAC	425	6	+	light response	light responsiveness
LbC2H2_32	Laccaria_bicolor	G-box	CAGACGTGGCA	719	10	-	light response	light responsiveness
LbC2H2_32	Laccaria_bicolor	G-box	CACGTC	1523	6	-	light response	light responsiveness
LbC2H2_32	Laccaria_bicolor	Box 4	ATTAAT	1112	6	-	light response	light responsiveness
LbC2H2_32	Laccaria_bicolor	W box	TTGACC	709	6	-	stress respone	Fungal elicitor responsive element;wound responsive
LbC2H2_32	Laccaria_bicolor	W box	TTGACC	1240	6	-	stress respone	Fungal elicitor responsive element;wound responsive
LbC2H2_32	Laccaria_bicolor	W box	TTGACC	1927	6	-	stress respone	Fungal elicitor responsive element;wound responsive
LbC2H2_32	Laccaria_bicolor	ARE	AAACCA	349	6	-	stress respone	anaerobic induction
LbC2H2_32	Laccaria_bicolor	ARE	AAACCA	393	6	+	stress respone	anaerobic induction
LbC2H2_32	Laccaria_bicolor	ARE	AAACCA	1650	6	+	stress respone	anaerobic induction
LbC2H2_32	Laccaria_bicolor	G-box	CACGTT	772	6	+	light response	light responsiveness
LbC2H2_32	Laccaria_bicolor	G-box	CACGTT	913	6	+	light response	light responsiveness
LbC2H2_32	Laccaria_bicolor	box S	AGCCACC	1533	7	-	stress respone	elicitation; wounding and pathogen responsievness
LbC2H2_32	Laccaria_bicolor	LTR	CCGAAA	55	6	-	stress respone	low-temperature responsiveness
LbC2H2_32	Laccaria_bicolor	LTR	CCGAAA	1686	6	-	stress respone	low-temperature responsiveness
LbC2H2_32	Laccaria_bicolor	CAT-box	GCCACT	966	6	-	growth and development	meristem
LbC2H2_32	Laccaria_bicolor	ACE	GCGACGTACC	1136	9	-	light response	light responsiveness
LbC2H2_32	Laccaria_bicolor	GCN4_motif	TGAGTCA	550	7	-	growth and development	endosperm
LbC2H2_32	Laccaria_bicolor	WRE3	CCACCT	541	6	-	stress respone	wound responsive element
LbC2H2_32	Laccaria_bicolor	WRE3	CCACCT	1532	6	-	stress respone	wound responsive element
LbC2H2_32	Laccaria_bicolor	ABRE	ACGTG	163	5	+	hormone respone	abscisic acid responsiveness
LbC2H2_32	Laccaria_bicolor	ABRE	ACGTG	252	5	+	hormone respone	abscisic acid responsiveness
LbC2H2_32	Laccaria_bicolor	ABRE	ACGTG	333	5	-	hormone respone	abscisic acid responsiveness
LbC2H2_32	Laccaria_bicolor	ABRE	ACGTG	377	5	-	hormone respone	abscisic acid responsiveness
LbC2H2_32	Laccaria_bicolor	ABRE	ACGTG	772	5	-	hormone respone	abscisic acid responsiveness
LbC2H2_32	Laccaria_bicolor	ABRE	ACGTG	913	5	-	hormone respone	abscisic acid responsiveness
LbC2H2_32	Laccaria_bicolor	ABRE	ACGTG	1524	5	+	hormone respone	abscisic acid responsiveness
LbC2H2_32	Laccaria_bicolor	GT1-motif	GGTTAA	1336	6	+	light response	light responsiveness
LbC2H2_32	Laccaria_bicolor	Sp1	GGGCGG	1882	6	+	light response	light responsiveness
LbC2H2_32	Laccaria_bicolor	MYB	TAACCA	1527	6	-	stress respone	MYB binding site
LbC2H2_32	Laccaria_bicolor	MYB	TAACCA	1539	6	+	stress respone	MYB binding site
LbC2H2_32	Laccaria_bicolor	MRE	AACCTAA	409	7	-	light response	light responsiveness
LbC2H2_32	Laccaria_bicolor	as-1	TGACG	233	5	-	hormone respone	salicylic acid responsiveness
LbC2H2_32	Laccaria_bicolor	as-1	TGACG	335	5	-	hormone respone	salicylic acid responsiveness
LbC2H2_32	Laccaria_bicolor	as-1	TGACG	578	5	-	hormone respone	salicylic acid responsiveness
LbC2H2_32	Laccaria_bicolor	as-1	TGACG	703	5	-	hormone respone	salicylic acid responsiveness
LbC2H2_32	Laccaria_bicolor	as-1	TGACG	1189	5	-	hormone respone	salicylic acid responsiveness
LbC2H2_32	Laccaria_bicolor	as-1	TGACG	1522	5	+	hormone respone	salicylic acid responsiveness
LbC2H2_32	Laccaria_bicolor	as-1	TGACG	1658	5	-	hormone respone	salicylic acid responsiveness
LbC2H2_32	Laccaria_bicolor	as-1	TGACG	1945	5	+	hormone respone	salicylic acid responsiveness
LbC2H2_32	Laccaria_bicolor	ABRE3a	TACGTG	251	6	+	light response	light responsiveness
LbC2H2_32	Laccaria_bicolor	ABRE3a	TACGTG	377	6	-	light response	light responsiveness
LbC2H2_32	Laccaria_bicolor	TGACG-motif	TGACG	233	5	-	hormone respone	MeJA-responsiveness
LbC2H2_32	Laccaria_bicolor	TGACG-motif	TGACG	335	5	-	hormone respone	MeJA-responsiveness
LbC2H2_32	Laccaria_bicolor	TGACG-motif	TGACG	578	5	-	hormone respone	MeJA-responsiveness
LbC2H2_32	Laccaria_bicolor	TGACG-motif	TGACG	703	5	-	hormone respone	MeJA-responsiveness
LbC2H2_32	Laccaria_bicolor	TGACG-motif	TGACG	1189	5	-	hormone respone	MeJA-responsiveness
LbC2H2_32	Laccaria_bicolor	TGACG-motif	TGACG	1522	5	+	hormone respone	MeJA-responsiveness
LbC2H2_32	Laccaria_bicolor	TGACG-motif	TGACG	1658	5	-	hormone respone	MeJA-responsiveness
LbC2H2_32	Laccaria_bicolor	TGACG-motif	TGACG	1945	5	+	hormone respone	MeJA-responsiveness
LbC2H2_32	Laccaria_bicolor	P-box	CCTTTTG	712	7	-	hormone respone	gibberellin-responsiveness
LbC2H2_32	Laccaria_bicolor	CGTCA-motif	CGTCA	233	5	+	hormone respone	MeJA-responsiveness
LbC2H2_32	Laccaria_bicolor	CGTCA-motif	CGTCA	335	5	+	hormone respone	MeJA-responsiveness
LbC2H2_32	Laccaria_bicolor	CGTCA-motif	CGTCA	578	5	+	hormone respone	MeJA-responsiveness
LbC2H2_32	Laccaria_bicolor	CGTCA-motif	CGTCA	703	5	+	hormone respone	MeJA-responsiveness
LbC2H2_32	Laccaria_bicolor	CGTCA-motif	CGTCA	1189	5	+	hormone respone	MeJA-responsiveness
LbC2H2_32	Laccaria_bicolor	CGTCA-motif	CGTCA	1522	5	-	hormone respone	MeJA-responsiveness
LbC2H2_32	Laccaria_bicolor	CGTCA-motif	CGTCA	1658	5	+	hormone respone	MeJA-responsiveness
LbC2H2_32	Laccaria_bicolor	CGTCA-motif	CGTCA	1945	5	-	hormone respone	MeJA-responsiveness
LbC2H2_32	Laccaria_bicolor	STRE	AGGGG	1682	5	-	stress respone	stress response element
LeC2H2_20	Lentinula_edodes	G-box	CACGTT	929	6	-	light response	light responsiveness
LeC2H2_20	Lentinula_edodes	plant_AP-2-like	CGACCAGG	513	8	-	stress respone	anoxic specific inducibility element GC-motif
LeC2H2_20	Lentinula_edodes	box S	AGCCACC	63	7	+	stress respone	elicitation; wounding and pathogen responsievness
LeC2H2_20	Lentinula_edodes	CAT-box	GCCACT	1031	6	+	growth and development	meristem
LeC2H2_20	Lentinula_edodes	WRE3	CCACCT	1589	6	-	stress respone	wound responsive element
LeC2H2_20	Lentinula_edodes	TCT-motif	TCTTAC	1053	6	+	light response	light responsiveness
LeC2H2_20	Lentinula_edodes	TCA-element	TCAGAAGAGG	1512	9	+	hormone respone	salicylic acid responsiveness
LeC2H2_20	Lentinula_edodes	O2-site	GATGA(C/T)(A/G)TG(A/G)	1969	8	-	growth and development	zein metabolism
LeC2H2_20	Lentinula_edodes	AAGAA-motif	GAAAGAA	310	7	+	growth and development	cis-element involved in seed specific expression
LeC2H2_20	Lentinula_edodes	AAGAA-motif	GAAAGAA	1343	7	+	growth and development	cis-element involved in seed specific expression
LeC2H2_20	Lentinula_edodes	MYC	CAATTG	116	6	+	stress respone	MYC binding site
LeC2H2_20	Lentinula_edodes	MYC	CAATTG	658	6	+	stress respone	MYC binding site
LeC2H2_20	Lentinula_edodes	MYC	CATGTG	943	6	+	stress respone	MYC binding site
LeC2H2_20	Lentinula_edodes	ARE	AAACCA	1127	6	+	stress respone	anaerobic induction
LeC2H2_20	Lentinula_edodes	W box	TTGACC	215	6	+	stress respone	Fungal elicitor responsive element;wound responsive
LeC2H2_20	Lentinula_edodes	W box	TTGACC	487	6	-	stress respone	Fungal elicitor responsive element;wound responsive
LeC2H2_20	Lentinula_edodes	W box	TTGACC	631	6	+	stress respone	Fungal elicitor responsive element;wound responsive
LeC2H2_20	Lentinula_edodes	W box	TTGACC	1761	6	-	stress respone	Fungal elicitor responsive element;wound responsive
LeC2H2_20	Lentinula_edodes	TC-rich repeats	ATTCTCTAAC	821	9	+	stress respone	defense and stress responsiveness
LeC2H2_20	Lentinula_edodes	CARE	CAACTCAC	1445	8	+	hormone respone	gibberellin-responsiveness
LeC2H2_20	Lentinula_edodes	TGACG-motif	TGACG	346	5	+	hormone respone	MeJA-responsiveness
LeC2H2_20	Lentinula_edodes	TGACG-motif	TGACG	528	5	-	hormone respone	MeJA-responsiveness
LeC2H2_20	Lentinula_edodes	TGACG-motif	TGACG	788	5	+	hormone respone	MeJA-responsiveness
LeC2H2_20	Lentinula_edodes	TGACG-motif	TGACG	1442	5	-	hormone respone	MeJA-responsiveness
LeC2H2_20	Lentinula_edodes	TGACG-motif	TGACG	1541	5	+	hormone respone	MeJA-responsiveness
LeC2H2_20	Lentinula_edodes	TGACG-motif	TGACG	1792	5	-	hormone respone	MeJA-responsiveness
LeC2H2_20	Lentinula_edodes	TGACG-motif	TGACG	1888	5	-	hormone respone	MeJA-responsiveness
LeC2H2_20	Lentinula_edodes	A-box	CCGTCC	1716	6	-	light response	light responsiveness
LeC2H2_20	Lentinula_edodes	A-box	CCGTCC	1946	6	+	light response	light responsiveness
LeC2H2_20	Lentinula_edodes	STRE	AGGGG	1159	5	-	stress respone	stress response element
LeC2H2_20	Lentinula_edodes	CGTCA-motif	CGTCA	346	5	-	hormone respone	MeJA-responsiveness
LeC2H2_20	Lentinula_edodes	CGTCA-motif	CGTCA	528	5	+	hormone respone	MeJA-responsiveness
LeC2H2_20	Lentinula_edodes	CGTCA-motif	CGTCA	788	5	-	hormone respone	MeJA-responsiveness
LeC2H2_20	Lentinula_edodes	CGTCA-motif	CGTCA	1442	5	+	hormone respone	MeJA-responsiveness
LeC2H2_20	Lentinula_edodes	CGTCA-motif	CGTCA	1541	5	-	hormone respone	MeJA-responsiveness
LeC2H2_20	Lentinula_edodes	CGTCA-motif	CGTCA	1792	5	+	hormone respone	MeJA-responsiveness
LeC2H2_20	Lentinula_edodes	CGTCA-motif	CGTCA	1888	5	+	hormone respone	MeJA-responsiveness
LeC2H2_20	Lentinula_edodes	ABRE	TACGGTC	594	7	+	hormone respone	abscisic acid responsiveness
LeC2H2_20	Lentinula_edodes	ABRE	ACGTG	930	5	+	hormone respone	abscisic acid responsiveness
LeC2H2_20	Lentinula_edodes	TGA-element	AACGAC	403	6	+	hormone respone	auxin responsiveness
LeC2H2_20	Lentinula_edodes	Sp1	GGGCGG	812	6	-	light response	light responsiveness
LeC2H2_20	Lentinula_edodes	Sp1	GGGCGG	1221	6	-	light response	light responsiveness
LeC2H2_20	Lentinula_edodes	GT1-motif	GGTTAA	509	6	-	light response	light responsiveness
LeC2H2_20	Lentinula_edodes	as-1	TGACG	346	5	+	hormone respone	salicylic acid responsiveness
LeC2H2_20	Lentinula_edodes	as-1	TGACG	528	5	-	hormone respone	salicylic acid responsiveness
LeC2H2_20	Lentinula_edodes	as-1	TGACG	788	5	+	hormone respone	salicylic acid responsiveness
LeC2H2_20	Lentinula_edodes	as-1	TGACG	1442	5	-	hormone respone	salicylic acid responsiveness
LeC2H2_20	Lentinula_edodes	as-1	TGACG	1541	5	+	hormone respone	salicylic acid responsiveness
LeC2H2_20	Lentinula_edodes	as-1	TGACG	1792	5	-	hormone respone	salicylic acid responsiveness
LeC2H2_20	Lentinula_edodes	as-1	TGACG	1888	5	-	hormone respone	salicylic acid responsiveness
LeC2H2_20	Lentinula_edodes	TCA	TCATCTTCAT	1501	10	-	hormone respone	salicylic acid responsiveness
LeC2H2_20	Lentinula_edodes	MBS	CAACTG	664	6	-	stress respone	drought-inducibility
LeC2H2_20	Lentinula_edodes	MBS	CAACTG	1613	6	+	stress respone	drought-inducibility
LeC2H2_50	Lentinula_edodes	TCA-element	TCAGAAGAGG	930	9	-	hormone respone	salicylic acid responsiveness
LeC2H2_50	Lentinula_edodes	O2-site	GTTGACGTGA	1090	9	+	growth and development	zein metabolism
LeC2H2_50	Lentinula_edodes	O2-site	GATGATGTGG	1743	9	+	growth and development	zein metabolism
LeC2H2_50	Lentinula_edodes	AAGAA-motif	GAAAGAA	987	7	-	growth and development	cis-element involved in seed specific expression
LeC2H2_50	Lentinula_edodes	AAGAA-motif	GAAAGAA	1067	7	+	growth and development	cis-element involved in seed specific expression
LeC2H2_50	Lentinula_edodes	G-box	CACGTG	77	6	+	light response	light responsiveness
LeC2H2_50	Lentinula_edodes	G-box	CACGTC	1093	6	-	light response	light responsiveness
LeC2H2_50	Lentinula_edodes	G-box	TACGTG	1143	6	-	light response	light responsiveness
LeC2H2_50	Lentinula_edodes	MYC	CATGTG	1285	6	+	stress respone	MYC binding site
LeC2H2_50	Lentinula_edodes	ARE	AAACCA	1928	6	+	stress respone	anaerobic induction
LeC2H2_50	Lentinula_edodes	W box	TTGACC	167	6	+	stress respone	Fungal elicitor responsive element;wound responsive
LeC2H2_50	Lentinula_edodes	W box	TTGACC	870	6	+	stress respone	Fungal elicitor responsive element;wound responsive
LeC2H2_50	Lentinula_edodes	W box	TTGACC	1546	6	-	stress respone	Fungal elicitor responsive element;wound responsive
LeC2H2_50	Lentinula_edodes	Box 4	ATTAAT	1247	6	-	light response	light responsiveness
LeC2H2_50	Lentinula_edodes	TCCC-motif	TCTCCCT	1106	7	+	light response	light responsiveness
LeC2H2_50	Lentinula_edodes	G-box	CACGTG	77	6	+	light response	light responsiveness
LeC2H2_50	Lentinula_edodes	LTR	CCGAAA	1163	6	-	stress respone	low-temperature responsiveness
LeC2H2_50	Lentinula_edodes	ACE	GCGACGTACC	104	9	+	light response	light responsiveness
LeC2H2_50	Lentinula_edodes	CCAAT-box	CAACGG	447	6	-	stress respone	MYBHv1 binding site
LeC2H2_50	Lentinula_edodes	CCAAT-box	CAACGG	1471	6	+	stress respone	MYBHv1 binding site
LeC2H2_50	Lentinula_edodes	WRE3	CCACCT	123	6	+	stress respone	wound responsive element
LeC2H2_50	Lentinula_edodes	ABRE	CACGTG	77	6	+	hormone respone	abscisic acid responsiveness
LeC2H2_50	Lentinula_edodes	ABRE	ACGTG	78	5	+	hormone respone	abscisic acid responsiveness
LeC2H2_50	Lentinula_edodes	ABRE	ACGTG	1094	5	+	hormone respone	abscisic acid responsiveness
LeC2H2_50	Lentinula_edodes	ABRE	TACGTGTC	1141	8	-	hormone respone	abscisic acid responsiveness
LeC2H2_50	Lentinula_edodes	ABRE	ACGTG	1143	5	-	hormone respone	abscisic acid responsiveness
LeC2H2_50	Lentinula_edodes	TGA-element	AACGAC	272	6	-	hormone respone	auxin responsiveness
LeC2H2_50	Lentinula_edodes	TGA-element	AACGAC	1280	6	+	hormone respone	auxin responsiveness
LeC2H2_50	Lentinula_edodes	AT~ABRE	TACGTGTC	1141	8	-	hormone respone	abscisic acid responsiveness
LeC2H2_50	Lentinula_edodes	as-1	TGACG	89	5	-	hormone respone	salicylic acid responsiveness
LeC2H2_50	Lentinula_edodes	as-1	TGACG	222	5	-	hormone respone	salicylic acid responsiveness
LeC2H2_50	Lentinula_edodes	as-1	TGACG	251	5	+	hormone respone	salicylic acid responsiveness
LeC2H2_50	Lentinula_edodes	as-1	TGACG	517	5	-	hormone respone	salicylic acid responsiveness
LeC2H2_50	Lentinula_edodes	as-1	TGACG	719	5	+	hormone respone	salicylic acid responsiveness
LeC2H2_50	Lentinula_edodes	as-1	TGACG	1092	5	+	hormone respone	salicylic acid responsiveness
LeC2H2_50	Lentinula_edodes	as-1	TGACG	1633	5	+	hormone respone	salicylic acid responsiveness
LeC2H2_50	Lentinula_edodes	as-1	TGACG	1735	5	-	hormone respone	salicylic acid responsiveness
LeC2H2_50	Lentinula_edodes	TCA	TCATCTTCAT	504	9	+	hormone respone	salicylic acid responsiveness
LeC2H2_50	Lentinula_edodes	MBS	CAACTG	382	6	-	stress respone	drought-inducibility
LeC2H2_50	Lentinula_edodes	MBS	CAACTG	1302	6	-	stress respone	drought-inducibility
LeC2H2_50	Lentinula_edodes	MYB recognition site	CCGTTG	447	6	+	stress respone	MYB binding site
LeC2H2_50	Lentinula_edodes	MYB recognition site	CCGTTG	1471	6	-	stress respone	MYB binding site
LeC2H2_50	Lentinula_edodes	ABRE3a	TACGTG	1143	6	-	light response	light responsiveness
LeC2H2_50	Lentinula_edodes	P-box	CCTTTTG	357	7	+	hormone respone	gibberellin-responsiveness
LeC2H2_50	Lentinula_edodes	P-box	CCTTTTG	1231	7	+	hormone respone	gibberellin-responsiveness
LeC2H2_50	Lentinula_edodes	TGACG-motif	TGACG	89	5	-	hormone respone	MeJA-responsiveness
LeC2H2_50	Lentinula_edodes	TGACG-motif	TGACG	222	5	-	hormone respone	MeJA-responsiveness
LeC2H2_50	Lentinula_edodes	TGACG-motif	TGACG	251	5	+	hormone respone	MeJA-responsiveness
LeC2H2_50	Lentinula_edodes	TGACG-motif	TGACG	517	5	-	hormone respone	MeJA-responsiveness
LeC2H2_50	Lentinula_edodes	TGACG-motif	TGACG	719	5	+	hormone respone	MeJA-responsiveness
LeC2H2_50	Lentinula_edodes	TGACG-motif	TGACG	1092	5	+	hormone respone	MeJA-responsiveness
LeC2H2_50	Lentinula_edodes	TGACG-motif	TGACG	1633	5	+	hormone respone	MeJA-responsiveness
LeC2H2_50	Lentinula_edodes	TGACG-motif	TGACG	1735	5	-	hormone respone	MeJA-responsiveness
LeC2H2_50	Lentinula_edodes	MSA-like	TCCAACGGT	446	9	-	growth and development	cell cycle
LeC2H2_50	Lentinula_edodes	STRE	AGGGG	247	5	-	stress respone	stress response element
LeC2H2_50	Lentinula_edodes	STRE	AGGGG	1367	5	-	stress respone	stress response element
LeC2H2_50	Lentinula_edodes	CGTCA-motif	CGTCA	89	5	+	hormone respone	MeJA-responsiveness
LeC2H2_50	Lentinula_edodes	CGTCA-motif	CGTCA	222	5	+	hormone respone	MeJA-responsiveness
LeC2H2_50	Lentinula_edodes	CGTCA-motif	CGTCA	251	5	-	hormone respone	MeJA-responsiveness
LeC2H2_50	Lentinula_edodes	CGTCA-motif	CGTCA	517	5	+	hormone respone	MeJA-responsiveness
LeC2H2_50	Lentinula_edodes	CGTCA-motif	CGTCA	719	5	-	hormone respone	MeJA-responsiveness
LeC2H2_50	Lentinula_edodes	CGTCA-motif	CGTCA	1092	5	-	hormone respone	MeJA-responsiveness
LeC2H2_50	Lentinula_edodes	CGTCA-motif	CGTCA	1633	5	-	hormone respone	MeJA-responsiveness
LeC2H2_50	Lentinula_edodes	CGTCA-motif	CGTCA	1735	5	+	hormone respone	MeJA-responsiveness
LsC2H2_20	Lyophyllum_shimeji	WRE3	CCACCT	555	6	-	stress respone	wound responsive element
LsC2H2_20	Lyophyllum_shimeji	WRE3	CCACCT	1669	6	+	stress respone	wound responsive element
LsC2H2_20	Lyophyllum_shimeji	GCN4_motif	TGAGTCA	1394	7	-	growth and development	endosperm
LsC2H2_20	Lyophyllum_shimeji	CAT-box	GCCACT	20	6	+	growth and development	meristem
LsC2H2_20	Lyophyllum_shimeji	CAT-box	GCCACT	202	6	-	growth and development	meristem
LsC2H2_20	Lyophyllum_shimeji	CCAAT-box	CAACGG	1439	6	-	stress respone	MYBHv1 binding site
LsC2H2_20	Lyophyllum_shimeji	CCAAT-box	CAACGG	1751	6	-	stress respone	MYBHv1 binding site
LsC2H2_20	Lyophyllum_shimeji	CCAAT-box	CAACGG	1903	6	+	stress respone	MYBHv1 binding site
LsC2H2_20	Lyophyllum_shimeji	LTR	CCGAAA	97	6	+	stress respone	low-temperature responsiveness
LsC2H2_20	Lyophyllum_shimeji	dOCT	CTCGGATC	1222	8	-	growth and development	meristem
LsC2H2_20	Lyophyllum_shimeji	TC-rich repeats	GTTTTCTTAC	620	10	-	stress respone	defense and stress responsiveness
LsC2H2_20	Lyophyllum_shimeji	ARE	AAACCA	374	6	-	stress respone	anaerobic induction
LsC2H2_20	Lyophyllum_shimeji	MYC	CAATTG	181	6	+	stress respone	MYC binding site
LsC2H2_20	Lyophyllum_shimeji	MYC	CATGTG	399	6	-	stress respone	MYC binding site
LsC2H2_20	Lyophyllum_shimeji	MYC	CAATTG	980	6	+	stress respone	MYC binding site
LsC2H2_20	Lyophyllum_shimeji	MYC	CATTTG	1549	6	+	stress respone	MYC binding site
LsC2H2_20	Lyophyllum_shimeji	W box	TTGACC	661	6	-	stress respone	Fungal elicitor responsive element;wound responsive
LsC2H2_20	Lyophyllum_shimeji	G-box	TACGTG	322	6	-	light response	light responsiveness
LsC2H2_20	Lyophyllum_shimeji	G-box	CACGTC	343	6	-	light response	light responsiveness
LsC2H2_20	Lyophyllum_shimeji	G-box	CACGTC	548	6	-	light response	light responsiveness
LsC2H2_20	Lyophyllum_shimeji	G-box	CACGTC	753	6	-	light response	light responsiveness
LsC2H2_20	Lyophyllum_shimeji	G-box	TAACACGTAG	1726	9	-	light response	light responsiveness
LsC2H2_20	Lyophyllum_shimeji	G-box	TACGTG	1727	6	+	light response	light responsiveness
LsC2H2_20	Lyophyllum_shimeji	TCT-motif	TCTTAC	620	6	-	light response	light responsiveness
LsC2H2_20	Lyophyllum_shimeji	CGTCA-motif	CGTCA	342	5	-	hormone respone	MeJA-responsiveness
LsC2H2_20	Lyophyllum_shimeji	CGTCA-motif	CGTCA	747	5	-	hormone respone	MeJA-responsiveness
LsC2H2_20	Lyophyllum_shimeji	CGTCA-motif	CGTCA	857	5	-	hormone respone	MeJA-responsiveness
LsC2H2_20	Lyophyllum_shimeji	CGTCA-motif	CGTCA	1080	5	-	hormone respone	MeJA-responsiveness
LsC2H2_20	Lyophyllum_shimeji	STRE	AGGGG	1307	5	+	stress respone	stress response element
LsC2H2_20	Lyophyllum_shimeji	MSA-like	(T/C)C(T/C)AACGG(T/C)(T/C)A	1436	9	-	growth and development	cell cycle
LsC2H2_20	Lyophyllum_shimeji	TGACG-motif	TGACG	342	5	+	hormone respone	MeJA-responsiveness
LsC2H2_20	Lyophyllum_shimeji	TGACG-motif	TGACG	747	5	+	hormone respone	MeJA-responsiveness
LsC2H2_20	Lyophyllum_shimeji	TGACG-motif	TGACG	857	5	+	hormone respone	MeJA-responsiveness
LsC2H2_20	Lyophyllum_shimeji	TGACG-motif	TGACG	1080	5	+	hormone respone	MeJA-responsiveness
LsC2H2_20	Lyophyllum_shimeji	A-box	CCGTCC	171	6	-	light response	light responsiveness
LsC2H2_20	Lyophyllum_shimeji	ABRE3a	TACGTG	322	6	-	light response	light responsiveness
LsC2H2_20	Lyophyllum_shimeji	ABRE3a	TACGTG	1727	6	+	light response	light responsiveness
LsC2H2_20	Lyophyllum_shimeji	MYB recognition site	CCGTTG	1439	6	+	stress respone	MYB binding site
LsC2H2_20	Lyophyllum_shimeji	MYB recognition site	CCGTTG	1751	6	+	stress respone	MYB binding site
LsC2H2_20	Lyophyllum_shimeji	MYB recognition site	CCGTTG	1903	6	-	stress respone	MYB binding site
LsC2H2_20	Lyophyllum_shimeji	AuxRR-core	GGTCCAT	1069	7	-	hormone respone	auxin responsiveness
LsC2H2_20	Lyophyllum_shimeji	as-1	TGACG	342	5	+	hormone respone	salicylic acid responsiveness
LsC2H2_20	Lyophyllum_shimeji	as-1	TGACG	747	5	+	hormone respone	salicylic acid responsiveness
LsC2H2_20	Lyophyllum_shimeji	as-1	TGACG	857	5	+	hormone respone	salicylic acid responsiveness
LsC2H2_20	Lyophyllum_shimeji	as-1	TGACG	1080	5	+	hormone respone	salicylic acid responsiveness
LsC2H2_20	Lyophyllum_shimeji	MYB	CAACAG	518	6	+	stress respone	MYB binding site
LsC2H2_20	Lyophyllum_shimeji	MYB	CAACAG	729	6	-	stress respone	MYB binding site
LsC2H2_20	Lyophyllum_shimeji	MYB	CAACAG	1140	6	+	stress respone	MYB binding site
LsC2H2_20	Lyophyllum_shimeji	MYB	CAACCA	1181	6	-	stress respone	MYB binding site
LsC2H2_20	Lyophyllum_shimeji	MYB	CAACCA	1410	6	+	stress respone	MYB binding site
LsC2H2_20	Lyophyllum_shimeji	MYB	CAACCA	1666	6	+	stress respone	MYB binding site
LsC2H2_20	Lyophyllum_shimeji	Sp1	GGGCGG	1247	6	+	light response	light responsiveness
LsC2H2_20	Lyophyllum_shimeji	Sp1	GGGCGG	1926	6	-	light response	light responsiveness
LsC2H2_20	Lyophyllum_shimeji	AT~ABRE	TACGTGTC	320	8	-	hormone respone	abscisic acid responsiveness
LsC2H2_20	Lyophyllum_shimeji	TGA-element	AACGAC	125	6	-	hormone respone	auxin responsiveness
LsC2H2_20	Lyophyllum_shimeji	TGA-element	AACGAC	545	6	+	hormone respone	auxin responsiveness
LsC2H2_20	Lyophyllum_shimeji	ABRE	TACGTGTC	320	8	-	hormone respone	abscisic acid responsiveness
LsC2H2_20	Lyophyllum_shimeji	ABRE	ACGTG	322	5	-	hormone respone	abscisic acid responsiveness
LsC2H2_20	Lyophyllum_shimeji	ABRE	ACGTG	344	5	+	hormone respone	abscisic acid responsiveness
LsC2H2_20	Lyophyllum_shimeji	ABRE	ACGTG	549	5	+	hormone respone	abscisic acid responsiveness
LsC2H2_20	Lyophyllum_shimeji	ABRE	ACGTG	754	5	+	hormone respone	abscisic acid responsiveness
LsC2H2_20	Lyophyllum_shimeji	ABRE	CGCACGTGTC	1161	9	+	hormone respone	abscisic acid responsiveness
LsC2H2_20	Lyophyllum_shimeji	ABRE	ACGTG	1728	5	+	hormone respone	abscisic acid responsiveness
LtC2H2_1	Lentinus_tigrinus	ARE	AAACCA	1041	6	+	stress respone	anaerobic induction
LtC2H2_1	Lentinus_tigrinus	MYC	CATTTG	109	6	-	stress respone	MYC binding site
LtC2H2_1	Lentinus_tigrinus	MYC	CATGTG	396	6	-	stress respone	MYC binding site
LtC2H2_1	Lentinus_tigrinus	MYC	CATGTG	398	6	+	stress respone	MYC binding site
LtC2H2_1	Lentinus_tigrinus	MYC	CATGTG	519	6	-	stress respone	MYC binding site
LtC2H2_1	Lentinus_tigrinus	MYC	CATGTG	596	6	+	stress respone	MYC binding site
LtC2H2_1	Lentinus_tigrinus	G-box	CACGTG	975	6	+	light response	light responsiveness
LtC2H2_1	Lentinus_tigrinus	G-box	CACGAC	1383	6	+	light response	light responsiveness
LtC2H2_1	Lentinus_tigrinus	G-box	CACGTC	1772	6	-	light response	light responsiveness
LtC2H2_1	Lentinus_tigrinus	WRE3	CCACCT	326	6	+	stress respone	wound responsive element
LtC2H2_1	Lentinus_tigrinus	WRE3	CCACCT	495	6	+	stress respone	wound responsive element
LtC2H2_1	Lentinus_tigrinus	CCAAT-box	CAACGG	1388	6	-	stress respone	MYBHv1 binding site
LtC2H2_1	Lentinus_tigrinus	GATA-motif	GATAGGA	1979	7	-	light response	light responsiveness
LtC2H2_1	Lentinus_tigrinus	G-box	CACGTT	824	6	-	light response	light responsiveness
LtC2H2_1	Lentinus_tigrinus	G-box	CACGTG	975	6	+	light response	light responsiveness
LtC2H2_1	Lentinus_tigrinus	MBS	CAACTG	466	6	-	stress respone	drought-inducibility
LtC2H2_1	Lentinus_tigrinus	MBS	CAACTG	472	6	-	stress respone	drought-inducibility
LtC2H2_1	Lentinus_tigrinus	MBS	CAACTG	923	6	-	stress respone	drought-inducibility
LtC2H2_1	Lentinus_tigrinus	MBS	CAACTG	1003	6	+	stress respone	drought-inducibility
LtC2H2_1	Lentinus_tigrinus	MBS	CAACTG	1431	6	-	stress respone	drought-inducibility
LtC2H2_1	Lentinus_tigrinus	MBS	CAACTG	1559	6	+	stress respone	drought-inducibility
LtC2H2_1	Lentinus_tigrinus	as-1	TGACG	450	5	+	hormone respone	salicylic acid responsiveness
LtC2H2_1	Lentinus_tigrinus	as-1	TGACG	615	5	+	hormone respone	salicylic acid responsiveness
LtC2H2_1	Lentinus_tigrinus	as-1	TGACG	687	5	-	hormone respone	salicylic acid responsiveness
LtC2H2_1	Lentinus_tigrinus	as-1	TGACG	1028	5	+	hormone respone	salicylic acid responsiveness
LtC2H2_1	Lentinus_tigrinus	MYB	CAACAG	458	6	-	stress respone	MYB binding site
LtC2H2_1	Lentinus_tigrinus	MYB	CAACAG	745	6	-	stress respone	MYB binding site
LtC2H2_1	Lentinus_tigrinus	MYB	CAACAG	1521	6	+	stress respone	MYB binding site
LtC2H2_1	Lentinus_tigrinus	GT1-motif	GGTTAA	937	6	+	light response	light responsiveness
LtC2H2_1	Lentinus_tigrinus	GT1-motif	GGTTAA	939	6	-	light response	light responsiveness
LtC2H2_1	Lentinus_tigrinus	Sp1	GGGCGG	868	6	+	light response	light responsiveness
LtC2H2_1	Lentinus_tigrinus	Sp1	GGGCGG	1198	6	-	light response	light responsiveness
LtC2H2_1	Lentinus_tigrinus	ABRE	GCCGCGTGGC	69	9	+	hormone respone	abscisic acid responsiveness
LtC2H2_1	Lentinus_tigrinus	ABRE	TACGGTC	710	7	+	hormone respone	abscisic acid responsiveness
LtC2H2_1	Lentinus_tigrinus	ABRE	ACGTG	825	5	+	hormone respone	abscisic acid responsiveness
LtC2H2_1	Lentinus_tigrinus	ABRE	CACGTG	975	6	+	hormone respone	abscisic acid responsiveness
LtC2H2_1	Lentinus_tigrinus	ABRE	ACGTG	976	5	+	hormone respone	abscisic acid responsiveness
LtC2H2_1	Lentinus_tigrinus	ABRE	ACGTG	1773	5	+	hormone respone	abscisic acid responsiveness
LtC2H2_1	Lentinus_tigrinus	STRE	AGGGG	537	5	+	stress respone	stress response element
LtC2H2_1	Lentinus_tigrinus	STRE	AGGGG	1622	5	-	stress respone	stress response element
LtC2H2_1	Lentinus_tigrinus	STRE	AGGGG	1656	5	-	stress respone	stress response element
LtC2H2_1	Lentinus_tigrinus	STRE	AGGGG	1679	5	-	stress respone	stress response element
LtC2H2_1	Lentinus_tigrinus	STRE	AGGGG	1881	5	-	stress respone	stress response element
LtC2H2_1	Lentinus_tigrinus	CGTCA-motif	CGTCA	450	5	-	hormone respone	MeJA-responsiveness
LtC2H2_1	Lentinus_tigrinus	CGTCA-motif	CGTCA	615	5	-	hormone respone	MeJA-responsiveness
LtC2H2_1	Lentinus_tigrinus	CGTCA-motif	CGTCA	687	5	+	hormone respone	MeJA-responsiveness
LtC2H2_1	Lentinus_tigrinus	CGTCA-motif	CGTCA	1028	5	-	hormone respone	MeJA-responsiveness
LtC2H2_1	Lentinus_tigrinus	DRE core	GCCGAC	573	6	-	stress respone	dehydration; low-temp; salt stresses
LtC2H2_1	Lentinus_tigrinus	DRE core	GCCGAC	699	6	+	stress respone	dehydration; low-temp; salt stresses
LtC2H2_1	Lentinus_tigrinus	DRE core	GCCGAC	1740	6	+	stress respone	dehydration; low-temp; salt stresses
LtC2H2_1	Lentinus_tigrinus	TGACG-motif	TGACG	450	5	+	hormone respone	MeJA-responsiveness
LtC2H2_1	Lentinus_tigrinus	TGACG-motif	TGACG	615	5	+	hormone respone	MeJA-responsiveness
LtC2H2_1	Lentinus_tigrinus	TGACG-motif	TGACG	687	5	-	hormone respone	MeJA-responsiveness
LtC2H2_1	Lentinus_tigrinus	TGACG-motif	TGACG	1028	5	+	hormone respone	MeJA-responsiveness
LtC2H2_1	Lentinus_tigrinus	chs-CMA2a	TCACTTGA	1708	8	-	light response	light responsiveness
LtC2H2_1	Lentinus_tigrinus	A-box	CCGTCC	38	6	-	light response	light responsiveness
LtC2H2_1	Lentinus_tigrinus	A-box	CCGTCC	1687	6	+	light response	light responsiveness
LtC2H2_1	Lentinus_tigrinus	MYB recognition site	CCGTTG	1388	6	+	stress respone	MYB binding site
LtC2H2_30	Lentinus_tigrinus	CARE	CAACTCAC	524	8	+	hormone respone	gibberellin-responsiveness
LtC2H2_30	Lentinus_tigrinus	DRE core	GCCGAC	988	6	+	stress respone	dehydration; low-temp; salt stresses
LtC2H2_30	Lentinus_tigrinus	STRE	AGGGG	197	5	+	stress respone	stress response element
LtC2H2_30	Lentinus_tigrinus	STRE	AGGGG	816	5	+	stress respone	stress response element
LtC2H2_30	Lentinus_tigrinus	STRE	AGGGG	1246	5	-	stress respone	stress response element
LtC2H2_30	Lentinus_tigrinus	STRE	AGGGG	1624	5	-	stress respone	stress response element
LtC2H2_30	Lentinus_tigrinus	CGTCA-motif	CGTCA	1313	5	+	hormone respone	MeJA-responsiveness
LtC2H2_30	Lentinus_tigrinus	TGACG-motif	TGACG	1313	5	-	hormone respone	MeJA-responsiveness
LtC2H2_30	Lentinus_tigrinus	A-box	CCGTCC	1300	6	+	light response	light responsiveness
LtC2H2_30	Lentinus_tigrinus	A-box	CCGTCC	1401	6	+	light response	light responsiveness
LtC2H2_30	Lentinus_tigrinus	ABRE	CGCACGTGTC	1636	9	-	hormone respone	abscisic acid responsiveness
LtC2H2_30	Lentinus_tigrinus	ABRE	CACGTG	1638	6	-	hormone respone	abscisic acid responsiveness
LtC2H2_30	Lentinus_tigrinus	ABRE	ACGTG	1639	5	+	hormone respone	abscisic acid responsiveness
LtC2H2_30	Lentinus_tigrinus	TGA-element	AACGAC	1357	6	-	hormone respone	auxin responsiveness
LtC2H2_30	Lentinus_tigrinus	TCA	TCATCTTCAT	1407	9	+	hormone respone	salicylic acid responsiveness
LtC2H2_30	Lentinus_tigrinus	as-1	TGACG	1313	5	-	hormone respone	salicylic acid responsiveness
LtC2H2_30	Lentinus_tigrinus	MYB	CAACAG	459	6	-	stress respone	MYB binding site
LtC2H2_30	Lentinus_tigrinus	MYB	CAACCA	1536	6	-	stress respone	MYB binding site
LtC2H2_30	Lentinus_tigrinus	LTR	CCGAAA	1723	6	+	stress respone	low-temperature responsiveness
LtC2H2_30	Lentinus_tigrinus	TCCC-motif	TCTCCCT	587	7	+	light response	light responsiveness
LtC2H2_30	Lentinus_tigrinus	G-box	CACGTG	1638	6	-	light response	light responsiveness
LtC2H2_30	Lentinus_tigrinus	WRE3	CCACCT	717	6	+	stress respone	wound responsive element
LtC2H2_30	Lentinus_tigrinus	WRE3	CCACCT	960	6	-	stress respone	wound responsive element
LtC2H2_30	Lentinus_tigrinus	CAT-box	GCCACT	358	6	+	growth and development	meristem
LtC2H2_30	Lentinus_tigrinus	CAT-box	GCCACT	1435	6	+	growth and development	meristem
LtC2H2_30	Lentinus_tigrinus	CAT-box	GCCACT	1870	6	+	growth and development	meristem
LtC2H2_30	Lentinus_tigrinus	O2-site	GATGATGTGG	1450	9	-	growth and development	zein metabolism
LtC2H2_30	Lentinus_tigrinus	G-box	CACGAC	1146	6	+	light response	light responsiveness
LtC2H2_30	Lentinus_tigrinus	G-box	CACGTG	1638	6	-	light response	light responsiveness
LtC2H2_30	Lentinus_tigrinus	TCA-element	CCATCTTTTT	367	9	+	hormone respone	salicylic acid responsiveness
LtC2H2_30	Lentinus_tigrinus	MYC	CATTTG	549	6	-	stress respone	MYC binding site
LtC2H2_30	Lentinus_tigrinus	MYC	CATTTG	1935	6	-	stress respone	MYC binding site
LtC2H2_30	Lentinus_tigrinus	ARE	AAACCA	7	6	-	stress respone	anaerobic induction
LtC2H2_30	Lentinus_tigrinus	W box	TTGACC	189	6	-	stress respone	Fungal elicitor responsive element;wound responsive
LtC2H2_30	Lentinus_tigrinus	W box	TTGACC	1368	6	+	stress respone	Fungal elicitor responsive element;wound responsive
MiC2H2_1	Microbotryum_intermedium	GATA-motif	GATAGGA	367	7	+	light response	light responsiveness
MiC2H2_1	Microbotryum_intermedium	GC-motif	AGCGCGCCG	277	9	-	stress respone	anoxic specific inducibility element GC-motif
MiC2H2_1	Microbotryum_intermedium	LTR	CCGAAA	665	6	+	stress respone	low-temperature responsiveness
MiC2H2_1	Microbotryum_intermedium	G-box	CACGTT	784	6	-	light response	light responsiveness
MiC2H2_1	Microbotryum_intermedium	WRE3	CCACCT	1158	6	-	stress respone	wound responsive element
MiC2H2_1	Microbotryum_intermedium	WRE3	CCACCT	1186	6	-	stress respone	wound responsive element
MiC2H2_1	Microbotryum_intermedium	CCAAT-box	CAACGG	224	6	+	stress respone	MYBHv1 binding site
MiC2H2_1	Microbotryum_intermedium	CAT-box	GCCACT	152	6	-	growth and development	meristem
MiC2H2_1	Microbotryum_intermedium	G-box	TACGTG	648	6	-	light response	light responsiveness
MiC2H2_1	Microbotryum_intermedium	G-box	CACGTC	725	6	-	light response	light responsiveness
MiC2H2_1	Microbotryum_intermedium	G-box	CACGAC	813	6	+	light response	light responsiveness
MiC2H2_1	Microbotryum_intermedium	G-box	CACGTC	903	6	+	light response	light responsiveness
MiC2H2_1	Microbotryum_intermedium	G-box	CACGAC	1197	6	-	light response	light responsiveness
MiC2H2_1	Microbotryum_intermedium	G-box	CACGAC	1257	6	+	light response	light responsiveness
MiC2H2_1	Microbotryum_intermedium	G-box	CACGTC	1489	6	+	light response	light responsiveness
MiC2H2_1	Microbotryum_intermedium	G-box	CACGTC	1596	6	+	light response	light responsiveness
MiC2H2_1	Microbotryum_intermedium	G-box	CACGTC	1840	6	+	light response	light responsiveness
MiC2H2_1	Microbotryum_intermedium	TCT-motif	TCTTAC	1949	6	-	light response	light responsiveness
MiC2H2_1	Microbotryum_intermedium	W box	TTGACC	1931	6	-	stress respone	Fungal elicitor responsive element;wound responsive
MiC2H2_1	Microbotryum_intermedium	E2Fb	TTTGCCGC	1769	8	-	growth and development	acts as a repressor outside S phase and as an activator during S phase
MiC2H2_1	Microbotryum_intermedium	AuxRR-core	GGTCCAT	1498	7	-	hormone respone	auxin responsiveness
MiC2H2_1	Microbotryum_intermedium	ABRE3a	TACGTG	648	6	-	light response	light responsiveness
MiC2H2_1	Microbotryum_intermedium	MYB recognition site	CCGTTG	224	6	-	stress respone	MYB binding site
MiC2H2_1	Microbotryum_intermedium	DRE core	GCCGAC	275	6	-	stress respone	dehydration; low-temp; salt stresses
MiC2H2_1	Microbotryum_intermedium	DRE core	GCCGAC	549	6	+	stress respone	dehydration; low-temp; salt stresses
MiC2H2_1	Microbotryum_intermedium	DRE core	GCCGAC	806	6	+	stress respone	dehydration; low-temp; salt stresses
MiC2H2_1	Microbotryum_intermedium	DRE core	GCCGAC	1843	6	-	stress respone	dehydration; low-temp; salt stresses
MiC2H2_1	Microbotryum_intermedium	STRE	AGGGG	334	5	-	stress respone	stress response element
MiC2H2_1	Microbotryum_intermedium	CGTCA-motif	CGTCA	157	5	+	hormone respone	MeJA-responsiveness
MiC2H2_1	Microbotryum_intermedium	CGTCA-motif	CGTCA	591	5	+	hormone respone	MeJA-responsiveness
MiC2H2_1	Microbotryum_intermedium	CGTCA-motif	CGTCA	702	5	+	hormone respone	MeJA-responsiveness
MiC2H2_1	Microbotryum_intermedium	CGTCA-motif	CGTCA	1075	5	-	hormone respone	MeJA-responsiveness
MiC2H2_1	Microbotryum_intermedium	CGTCA-motif	CGTCA	1181	5	-	hormone respone	MeJA-responsiveness
MiC2H2_1	Microbotryum_intermedium	CGTCA-motif	CGTCA	1491	5	+	hormone respone	MeJA-responsiveness
MiC2H2_1	Microbotryum_intermedium	A-box	CCGTCC	320	6	+	light response	light responsiveness
MiC2H2_1	Microbotryum_intermedium	TGACG-motif	TGACG	157	5	-	hormone respone	MeJA-responsiveness
MiC2H2_1	Microbotryum_intermedium	TGACG-motif	TGACG	591	5	-	hormone respone	MeJA-responsiveness
MiC2H2_1	Microbotryum_intermedium	TGACG-motif	TGACG	702	5	-	hormone respone	MeJA-responsiveness
MiC2H2_1	Microbotryum_intermedium	TGACG-motif	TGACG	1075	5	+	hormone respone	MeJA-responsiveness
MiC2H2_1	Microbotryum_intermedium	TGACG-motif	TGACG	1181	5	+	hormone respone	MeJA-responsiveness
MiC2H2_1	Microbotryum_intermedium	TGACG-motif	TGACG	1491	5	-	hormone respone	MeJA-responsiveness
MiC2H2_1	Microbotryum_intermedium	Sp1	GGGCGG	262	6	-	light response	light responsiveness
MiC2H2_1	Microbotryum_intermedium	Sp1	GGGCGG	836	6	+	light response	light responsiveness
MiC2H2_1	Microbotryum_intermedium	ABRE	ACGTG	648	5	-	hormone respone	abscisic acid responsiveness
MiC2H2_1	Microbotryum_intermedium	ABRE	ACGTG	726	5	+	hormone respone	abscisic acid responsiveness
MiC2H2_1	Microbotryum_intermedium	ABRE	ACGTG	785	5	+	hormone respone	abscisic acid responsiveness
MiC2H2_1	Microbotryum_intermedium	ABRE	ACGTG	903	5	-	hormone respone	abscisic acid responsiveness
MiC2H2_1	Microbotryum_intermedium	ABRE	ACGTG	1489	5	-	hormone respone	abscisic acid responsiveness
MiC2H2_1	Microbotryum_intermedium	ABRE	ACGTG	1596	5	-	hormone respone	abscisic acid responsiveness
MiC2H2_1	Microbotryum_intermedium	ABRE	ACGTG	1840	5	-	hormone respone	abscisic acid responsiveness
MiC2H2_1	Microbotryum_intermedium	TGA-element	AACGAC	929	6	+	hormone respone	auxin responsiveness
MiC2H2_1	Microbotryum_intermedium	MYB	CAACCA	76	6	+	stress respone	MYB binding site
MiC2H2_1	Microbotryum_intermedium	MYB	CAACAG	359	6	+	stress respone	MYB binding site
MiC2H2_1	Microbotryum_intermedium	MYB	CAACCA	410	6	-	stress respone	MYB binding site
MiC2H2_1	Microbotryum_intermedium	MYB	CAACAG	473	6	+	stress respone	MYB binding site
MiC2H2_1	Microbotryum_intermedium	MYB	CAACAG	716	6	-	stress respone	MYB binding site
MiC2H2_1	Microbotryum_intermedium	MYB	CAACAG	1910	6	+	stress respone	MYB binding site
MiC2H2_1	Microbotryum_intermedium	as-1	TGACG	157	5	-	hormone respone	salicylic acid responsiveness
MiC2H2_1	Microbotryum_intermedium	as-1	TGACG	591	5	-	hormone respone	salicylic acid responsiveness
MiC2H2_1	Microbotryum_intermedium	as-1	TGACG	702	5	-	hormone respone	salicylic acid responsiveness
MiC2H2_1	Microbotryum_intermedium	as-1	TGACG	1075	5	+	hormone respone	salicylic acid responsiveness
MiC2H2_1	Microbotryum_intermedium	as-1	TGACG	1181	5	+	hormone respone	salicylic acid responsiveness
MiC2H2_1	Microbotryum_intermedium	as-1	TGACG	1491	5	-	hormone respone	salicylic acid responsiveness
MoC2H2_22	Mixia_osmundae	MYB	CAACAG	350	6	+	stress respone	MYB binding site
MoC2H2_22	Mixia_osmundae	MYB	CAACAG	748	6	-	stress respone	MYB binding site
MoC2H2_22	Mixia_osmundae	MYB	CAACAG	1088	6	+	stress respone	MYB binding site
MoC2H2_22	Mixia_osmundae	MYB	CAACAG	1638	6	-	stress respone	MYB binding site
MoC2H2_22	Mixia_osmundae	MYB	CAACAG	1794	6	+	stress respone	MYB binding site
MoC2H2_22	Mixia_osmundae	as-1	TGACG	190	5	+	hormone respone	salicylic acid responsiveness
MoC2H2_22	Mixia_osmundae	as-1	TGACG	385	5	-	hormone respone	salicylic acid responsiveness
MoC2H2_22	Mixia_osmundae	as-1	TGACG	439	5	-	hormone respone	salicylic acid responsiveness
MoC2H2_22	Mixia_osmundae	as-1	TGACG	635	5	+	hormone respone	salicylic acid responsiveness
MoC2H2_22	Mixia_osmundae	as-1	TGACG	707	5	+	hormone respone	salicylic acid responsiveness
MoC2H2_22	Mixia_osmundae	as-1	TGACG	1175	5	-	hormone respone	salicylic acid responsiveness
MoC2H2_22	Mixia_osmundae	as-1	TGACG	1754	5	-	hormone respone	salicylic acid responsiveness
MoC2H2_22	Mixia_osmundae	as-1	TGACG	1772	5	+	hormone respone	salicylic acid responsiveness
MoC2H2_22	Mixia_osmundae	MBS	CAACTG	823	6	+	stress respone	drought-inducibility
MoC2H2_22	Mixia_osmundae	GARE-motif	TCTGTTG	350	7	-	hormone respone	gibberellin-responsiveness
MoC2H2_22	Mixia_osmundae	GARE-motif	TCTGTTG	1794	7	-	hormone respone	gibberellin-responsiveness
MoC2H2_22	Mixia_osmundae	ABRE	ACGTG	324	5	+	hormone respone	abscisic acid responsiveness
MoC2H2_22	Mixia_osmundae	ABRE	CGTACGTGCA	360	9	-	hormone respone	abscisic acid responsiveness
MoC2H2_22	Mixia_osmundae	ABRE	ACGTG	362	5	-	hormone respone	abscisic acid responsiveness
MoC2H2_22	Mixia_osmundae	ABRE	ACGTG	637	5	+	hormone respone	abscisic acid responsiveness
MoC2H2_22	Mixia_osmundae	ABRE	ACGTG	1118	5	-	hormone respone	abscisic acid responsiveness
MoC2H2_22	Mixia_osmundae	ABRE	ACGTG	1529	5	+	hormone respone	abscisic acid responsiveness
MoC2H2_22	Mixia_osmundae	Sp1	GGGCGG	380	6	-	light response	light responsiveness
MoC2H2_22	Mixia_osmundae	TGACG-motif	TGACG	190	5	+	hormone respone	MeJA-responsiveness
MoC2H2_22	Mixia_osmundae	TGACG-motif	TGACG	385	5	-	hormone respone	MeJA-responsiveness
MoC2H2_22	Mixia_osmundae	TGACG-motif	TGACG	439	5	-	hormone respone	MeJA-responsiveness
MoC2H2_22	Mixia_osmundae	TGACG-motif	TGACG	635	5	+	hormone respone	MeJA-responsiveness
MoC2H2_22	Mixia_osmundae	TGACG-motif	TGACG	707	5	+	hormone respone	MeJA-responsiveness
MoC2H2_22	Mixia_osmundae	TGACG-motif	TGACG	1175	5	-	hormone respone	MeJA-responsiveness
MoC2H2_22	Mixia_osmundae	TGACG-motif	TGACG	1754	5	-	hormone respone	MeJA-responsiveness
MoC2H2_22	Mixia_osmundae	TGACG-motif	TGACG	1772	5	+	hormone respone	MeJA-responsiveness
MoC2H2_22	Mixia_osmundae	DRE core	GCCGAC	57	6	-	stress respone	dehydration; low-temp; salt stresses
MoC2H2_22	Mixia_osmundae	DRE core	GCCGAC	1877	6	-	stress respone	dehydration; low-temp; salt stresses
MoC2H2_22	Mixia_osmundae	STRE	AGGGG	599	5	-	stress respone	stress response element
MoC2H2_22	Mixia_osmundae	STRE	AGGGG	1650	5	-	stress respone	stress response element
MoC2H2_22	Mixia_osmundae	CGTCA-motif	CGTCA	190	5	-	hormone respone	MeJA-responsiveness
MoC2H2_22	Mixia_osmundae	CGTCA-motif	CGTCA	385	5	+	hormone respone	MeJA-responsiveness
MoC2H2_22	Mixia_osmundae	CGTCA-motif	CGTCA	439	5	+	hormone respone	MeJA-responsiveness
MoC2H2_22	Mixia_osmundae	CGTCA-motif	CGTCA	635	5	-	hormone respone	MeJA-responsiveness
MoC2H2_22	Mixia_osmundae	CGTCA-motif	CGTCA	707	5	-	hormone respone	MeJA-responsiveness
MoC2H2_22	Mixia_osmundae	CGTCA-motif	CGTCA	1175	5	+	hormone respone	MeJA-responsiveness
MoC2H2_22	Mixia_osmundae	CGTCA-motif	CGTCA	1754	5	+	hormone respone	MeJA-responsiveness
MoC2H2_22	Mixia_osmundae	CGTCA-motif	CGTCA	1772	5	-	hormone respone	MeJA-responsiveness
MoC2H2_22	Mixia_osmundae	E2Fb	TTTGCCGC	143	8	+	growth and development	acts as a repressor outside S phase and as an activator during S phase
MoC2H2_22	Mixia_osmundae	ABRE3a	TACGTG	362	6	-	light response	light responsiveness
MoC2H2_22	Mixia_osmundae	MYC	CATGTG	1436	6	+	stress respone	MYC binding site
MoC2H2_22	Mixia_osmundae	ARE	AAACCA	1354	6	+	stress respone	anaerobic induction
MoC2H2_22	Mixia_osmundae	TCT-motif	TCTTAC	1447	6	-	light response	light responsiveness
MoC2H2_22	Mixia_osmundae	G-box	CACGTC	323	6	-	light response	light responsiveness
MoC2H2_22	Mixia_osmundae	G-box	TACGTG	362	6	-	light response	light responsiveness
MoC2H2_22	Mixia_osmundae	G-box	CACGTC	636	6	-	light response	light responsiveness
MoC2H2_22	Mixia_osmundae	G-box	CACGAC	787	6	+	light response	light responsiveness
MoC2H2_22	Mixia_osmundae	G-box	CACGTC	1118	6	+	light response	light responsiveness
MoC2H2_22	Mixia_osmundae	G-box	CACGTC	1528	6	-	light response	light responsiveness
MoC2H2_22	Mixia_osmundae	G-box	CAGACGTGGCA	1556	10	-	light response	light responsiveness
MoC2H2_22	Mixia_osmundae	AAGAA-motif	GAAAGAA	910	7	+	growth and development	cis-element involved in seed specific expression
MoC2H2_22	Mixia_osmundae	CAT-box	GCCACT	1666	6	-	growth and development	meristem
MoC2H2_22	Mixia_osmundae	box S	AGCCACC	1414	7	-	stress respone	elicitation; wounding and pathogen responsievness
MsC2H2_2	Microbotryum_silenes-dioicae	TC-rich repeats	ATTCTCTAAC	209	9	+	stress respone	defense and stress responsiveness
MsC2H2_2	Microbotryum_silenes-dioicae	W box	TTGACC	1545	6	-	stress respone	Fungal elicitor responsive element;wound responsive
MsC2H2_2	Microbotryum_silenes-dioicae	O2-site	GATGATGTGG	494	9	+	growth and development	zein metabolism
MsC2H2_2	Microbotryum_silenes-dioicae	O2-site	GTTGACGTGA	1707	9	+	growth and development	zein metabolism
MsC2H2_2	Microbotryum_silenes-dioicae	G-box	CACGTG	271	6	+	light response	light responsiveness
MsC2H2_2	Microbotryum_silenes-dioicae	G-box	CACGAC	662	6	-	light response	light responsiveness
MsC2H2_2	Microbotryum_silenes-dioicae	G-box	CACGTG	668	6	+	light response	light responsiveness
MsC2H2_2	Microbotryum_silenes-dioicae	TCT-motif	TCTTAC	1457	6	+	light response	light responsiveness
MsC2H2_2	Microbotryum_silenes-dioicae	WRE3	CCACCT	1969	6	+	stress respone	wound responsive element
MsC2H2_2	Microbotryum_silenes-dioicae	CAT-box	GCCACT	13	6	-	growth and development	meristem
MsC2H2_2	Microbotryum_silenes-dioicae	CCAAT-box	CAACGG	706	6	-	stress respone	MYBHv1 binding site
MsC2H2_2	Microbotryum_silenes-dioicae	GATA-motif	GATAGGA	786	7	-	light response	light responsiveness
MsC2H2_2	Microbotryum_silenes-dioicae	TCCC-motif	TCTCCCT	526	7	+	light response	light responsiveness
MsC2H2_2	Microbotryum_silenes-dioicae	G-box	CACGTG	271	6	+	light response	light responsiveness
MsC2H2_2	Microbotryum_silenes-dioicae	G-box	CACGTG	668	6	+	light response	light responsiveness
MsC2H2_2	Microbotryum_silenes-dioicae	G-box	CACGTT	1129	6	-	light response	light responsiveness
MsC2H2_2	Microbotryum_silenes-dioicae	MBS	CAACTG	881	6	-	stress respone	drought-inducibility
MsC2H2_2	Microbotryum_silenes-dioicae	as-1	TGACG	699	5	+	hormone respone	salicylic acid responsiveness
MsC2H2_2	Microbotryum_silenes-dioicae	as-1	TGACG	1064	5	+	hormone respone	salicylic acid responsiveness
MsC2H2_2	Microbotryum_silenes-dioicae	as-1	TGACG	1089	5	-	hormone respone	salicylic acid responsiveness
MsC2H2_2	Microbotryum_silenes-dioicae	as-1	TGACG	1155	5	+	hormone respone	salicylic acid responsiveness
MsC2H2_2	Microbotryum_silenes-dioicae	as-1	TGACG	1709	5	+	hormone respone	salicylic acid responsiveness
MsC2H2_2	Microbotryum_silenes-dioicae	AE-box	AGAAACAA	1902	8	-	light response	light responsiveness
MsC2H2_2	Microbotryum_silenes-dioicae	MYB	CAACCA	1179	6	+	stress respone	MYB binding site
MsC2H2_2	Microbotryum_silenes-dioicae	Sp1	GGGCGG	1108	6	+	light response	light responsiveness
MsC2H2_2	Microbotryum_silenes-dioicae	Sp1	GGGCGG	1331	6	+	light response	light responsiveness
MsC2H2_2	Microbotryum_silenes-dioicae	ABRE	CGCACGTGTC	269	9	+	hormone respone	abscisic acid responsiveness
MsC2H2_2	Microbotryum_silenes-dioicae	ABRE	CACGTG	271	6	+	hormone respone	abscisic acid responsiveness
MsC2H2_2	Microbotryum_silenes-dioicae	ABRE	ACGTG	272	5	+	hormone respone	abscisic acid responsiveness
MsC2H2_2	Microbotryum_silenes-dioicae	ABRE	GCCGCGTGGC	553	9	-	hormone respone	abscisic acid responsiveness
MsC2H2_2	Microbotryum_silenes-dioicae	ABRE	CACGTG	668	6	+	hormone respone	abscisic acid responsiveness
MsC2H2_2	Microbotryum_silenes-dioicae	ABRE	ACGTG	669	5	+	hormone respone	abscisic acid responsiveness
MsC2H2_2	Microbotryum_silenes-dioicae	ABRE	ACGTG	1130	5	+	hormone respone	abscisic acid responsiveness
MsC2H2_2	Microbotryum_silenes-dioicae	TGA-element	AACGAC	563	6	-	hormone respone	auxin responsiveness
MsC2H2_2	Microbotryum_silenes-dioicae	TGA-element	AACGAC	1704	6	-	hormone respone	auxin responsiveness
MsC2H2_2	Microbotryum_silenes-dioicae	circadian	CAAAGATATC	395	9	+	growth and development	circadian
MsC2H2_2	Microbotryum_silenes-dioicae	CGTCA-motif	CGTCA	699	5	-	hormone respone	MeJA-responsiveness
MsC2H2_2	Microbotryum_silenes-dioicae	CGTCA-motif	CGTCA	1064	5	-	hormone respone	MeJA-responsiveness
MsC2H2_2	Microbotryum_silenes-dioicae	CGTCA-motif	CGTCA	1089	5	+	hormone respone	MeJA-responsiveness
MsC2H2_2	Microbotryum_silenes-dioicae	CGTCA-motif	CGTCA	1155	5	-	hormone respone	MeJA-responsiveness
MsC2H2_2	Microbotryum_silenes-dioicae	CGTCA-motif	CGTCA	1709	5	-	hormone respone	MeJA-responsiveness
MsC2H2_2	Microbotryum_silenes-dioicae	STRE	AGGGG	1542	5	+	stress respone	stress response element
MsC2H2_2	Microbotryum_silenes-dioicae	TGACG-motif	TGACG	699	5	+	hormone respone	MeJA-responsiveness
MsC2H2_2	Microbotryum_silenes-dioicae	TGACG-motif	TGACG	1064	5	+	hormone respone	MeJA-responsiveness
MsC2H2_2	Microbotryum_silenes-dioicae	TGACG-motif	TGACG	1089	5	-	hormone respone	MeJA-responsiveness
MsC2H2_2	Microbotryum_silenes-dioicae	TGACG-motif	TGACG	1155	5	+	hormone respone	MeJA-responsiveness
MsC2H2_2	Microbotryum_silenes-dioicae	TGACG-motif	TGACG	1709	5	+	hormone respone	MeJA-responsiveness
MsC2H2_2	Microbotryum_silenes-dioicae	A-box	CCGTCC	1935	6	+	light response	light responsiveness
MsC2H2_2	Microbotryum_silenes-dioicae	MYB recognition site	CCGTTG	706	6	+	stress respone	MYB binding site
PeC2H2_24	Pleurotus_eryngii	TATC-box	TATCCCA	1134	7	+	hormone respone	gibberellin-responsiveness
PeC2H2_24	Pleurotus_eryngii	TATC-box	TATCCCA	1532	7	+	hormone respone	gibberellin-responsiveness
PeC2H2_24	Pleurotus_eryngii	MYB	CAACAG	149	6	-	stress respone	MYB binding site
PeC2H2_24	Pleurotus_eryngii	MYB	CAACCA	552	6	-	stress respone	MYB binding site
PeC2H2_24	Pleurotus_eryngii	MYB	CAACCA	1052	6	-	stress respone	MYB binding site
PeC2H2_24	Pleurotus_eryngii	as-1	TGACG	782	5	-	hormone respone	salicylic acid responsiveness
PeC2H2_24	Pleurotus_eryngii	as-1	TGACG	894	5	+	hormone respone	salicylic acid responsiveness
PeC2H2_24	Pleurotus_eryngii	as-1	TGACG	1583	5	-	hormone respone	salicylic acid responsiveness
PeC2H2_24	Pleurotus_eryngii	as-1	TGACG	1633	5	-	hormone respone	salicylic acid responsiveness
PeC2H2_24	Pleurotus_eryngii	ABRE	CACGTG	444	6	+	hormone respone	abscisic acid responsiveness
PeC2H2_24	Pleurotus_eryngii	ABRE	ACGTG	445	5	+	hormone respone	abscisic acid responsiveness
PeC2H2_24	Pleurotus_eryngii	ABRE	ACGTG	1586	5	-	hormone respone	abscisic acid responsiveness
PeC2H2_24	Pleurotus_eryngii	TGA-element	AACGAC	756	6	+	hormone respone	auxin responsiveness
PeC2H2_24	Pleurotus_eryngii	TGA-element	AACGAC	789	6	+	hormone respone	auxin responsiveness
PeC2H2_24	Pleurotus_eryngii	Sp1	GGGCGG	73	6	+	light response	light responsiveness
PeC2H2_24	Pleurotus_eryngii	Sp1	GGGCGG	1385	6	-	light response	light responsiveness
PeC2H2_24	Pleurotus_eryngii	TGACG-motif	TGACG	782	5	-	hormone respone	MeJA-responsiveness
PeC2H2_24	Pleurotus_eryngii	TGACG-motif	TGACG	894	5	+	hormone respone	MeJA-responsiveness
PeC2H2_24	Pleurotus_eryngii	TGACG-motif	TGACG	1583	5	-	hormone respone	MeJA-responsiveness
PeC2H2_24	Pleurotus_eryngii	TGACG-motif	TGACG	1633	5	-	hormone respone	MeJA-responsiveness
PeC2H2_24	Pleurotus_eryngii	DRE core	GCCGAC	1702	6	+	stress respone	dehydration; low-temp; salt stresses
PeC2H2_24	Pleurotus_eryngii	STRE	AGGGG	1979	5	+	stress respone	stress response element
PeC2H2_24	Pleurotus_eryngii	CGTCA-motif	CGTCA	782	5	+	hormone respone	MeJA-responsiveness
PeC2H2_24	Pleurotus_eryngii	CGTCA-motif	CGTCA	894	5	-	hormone respone	MeJA-responsiveness
PeC2H2_24	Pleurotus_eryngii	CGTCA-motif	CGTCA	1583	5	+	hormone respone	MeJA-responsiveness
PeC2H2_24	Pleurotus_eryngii	CGTCA-motif	CGTCA	1633	5	+	hormone respone	MeJA-responsiveness
PeC2H2_24	Pleurotus_eryngii	MYB recognition site	CCGTTG	104	6	+	stress respone	MYB binding site
PeC2H2_24	Pleurotus_eryngii	MYB recognition site	CCGTTG	377	6	-	stress respone	MYB binding site
PeC2H2_24	Pleurotus_eryngii	MYB recognition site	CCGTTG	1029	6	+	stress respone	MYB binding site
PeC2H2_24	Pleurotus_eryngii	CARE	CAACTCCC	898	8	-	hormone respone	gibberellin-responsiveness
PeC2H2_24	Pleurotus_eryngii	MYC	CATTTG	1901	6	-	stress respone	MYC binding site
PeC2H2_24	Pleurotus_eryngii	ARE	AAACCA	1240	6	+	stress respone	anaerobic induction
PeC2H2_24	Pleurotus_eryngii	TCA-element	TCAGAAGAGG	29	9	+	hormone respone	salicylic acid responsiveness
PeC2H2_24	Pleurotus_eryngii	G-box	CACGTG	444	6	+	light response	light responsiveness
PeC2H2_24	Pleurotus_eryngii	G-box	CACGAC	1778	6	+	light response	light responsiveness
PeC2H2_24	Pleurotus_eryngii	O2-site	GATGACATGG	273	9	+	growth and development	zein metabolism
PeC2H2_24	Pleurotus_eryngii	O2-site	GATGATGTGG	433	9	-	growth and development	zein metabolism
PeC2H2_24	Pleurotus_eryngii	O2-site	GATGACATGG	1018	9	+	growth and development	zein metabolism
PeC2H2_24	Pleurotus_eryngii	CCAAT-box	CAACGG	104	6	-	stress respone	MYBHv1 binding site
PeC2H2_24	Pleurotus_eryngii	CCAAT-box	CAACGG	377	6	+	stress respone	MYBHv1 binding site
PeC2H2_24	Pleurotus_eryngii	CCAAT-box	CAACGG	1029	6	-	stress respone	MYBHv1 binding site
PeC2H2_24	Pleurotus_eryngii	G-box	CACGTG	444	6	+	light response	light responsiveness
PeC2H2_24	Pleurotus_eryngii	G-box	CACGTT	1586	6	+	light response	light responsiveness
PeC2H2_24	Pleurotus_eryngii	GC-motif	CCCCCG	8	6	-	stress respone	anoxic specific inducibility element GC-motif
PeC2H2_24	Pleurotus_eryngii	GC-motif	CCCCCG	343	6	+	stress respone	anoxic specific inducibility element GC-motif
PeC2H2_24	Pleurotus_eryngii	LTR	CCGAAA	771	6	+	stress respone	low-temperature responsiveness
PeC2H2_24	Pleurotus_eryngii	LTR	CCGAAA	943	6	+	stress respone	low-temperature responsiveness
PeC2H2_24	Pleurotus_eryngii	LTR	CCGAAA	1766	6	+	stress respone	low-temperature responsiveness
PfC2H2_5	Pseudozyma_flocculosa	CCAAT-box	CAACGG	304	6	-	stress respone	MYBHv1 binding site
PfC2H2_5	Pseudozyma_flocculosa	WRE3	CCACCT	55	6	-	stress respone	wound responsive element
PfC2H2_5	Pseudozyma_flocculosa	WRE3	CCACCT	119	6	-	stress respone	wound responsive element
PfC2H2_5	Pseudozyma_flocculosa	WRE3	CCACCT	762	6	-	stress respone	wound responsive element
PfC2H2_5	Pseudozyma_flocculosa	WRE3	CCACCT	1242	6	+	stress respone	wound responsive element
PfC2H2_5	Pseudozyma_flocculosa	WRE3	CCACCT	1950	6	+	stress respone	wound responsive element
PfC2H2_5	Pseudozyma_flocculosa	GCN4_motif	TGAGTCA	1568	7	+	growth and development	endosperm
PfC2H2_5	Pseudozyma_flocculosa	G-box	CACGTT	156	6	+	light response	light responsiveness
PfC2H2_5	Pseudozyma_flocculosa	G-box	CACGTT	818	6	-	light response	light responsiveness
PfC2H2_5	Pseudozyma_flocculosa	G-box	CACGTT	1661	6	-	light response	light responsiveness
PfC2H2_5	Pseudozyma_flocculosa	LTR	CCGAAA	17	6	+	stress respone	low-temperature responsiveness
PfC2H2_5	Pseudozyma_flocculosa	GC-motif	CCCCCG	781	6	-	stress respone	anoxic specific inducibility element GC-motif
PfC2H2_5	Pseudozyma_flocculosa	GC-motif	CCCCCG	1834	6	+	stress respone	anoxic specific inducibility element GC-motif
PfC2H2_5	Pseudozyma_flocculosa	G-box	TACGTG	585	6	-	light response	light responsiveness
PfC2H2_5	Pseudozyma_flocculosa	G-box	CACGAC	638	6	-	light response	light responsiveness
PfC2H2_5	Pseudozyma_flocculosa	G-box	CACGTC	1079	6	+	light response	light responsiveness
PfC2H2_5	Pseudozyma_flocculosa	G-box	TACGTG	1108	6	-	light response	light responsiveness
PfC2H2_5	Pseudozyma_flocculosa	G-box	TACGTG	1284	6	-	light response	light responsiveness
PfC2H2_5	Pseudozyma_flocculosa	TGACG-motif	TGACG	161	5	+	hormone respone	MeJA-responsiveness
PfC2H2_5	Pseudozyma_flocculosa	TGACG-motif	TGACG	1656	5	-	hormone respone	MeJA-responsiveness
PfC2H2_5	Pseudozyma_flocculosa	A-box	CCGTCC	599	6	-	light response	light responsiveness
PfC2H2_5	Pseudozyma_flocculosa	A-box	CCGTCC	1684	6	-	light response	light responsiveness
PfC2H2_5	Pseudozyma_flocculosa	CGTCA-motif	CGTCA	161	5	-	hormone respone	MeJA-responsiveness
PfC2H2_5	Pseudozyma_flocculosa	CGTCA-motif	CGTCA	1656	5	+	hormone respone	MeJA-responsiveness
PfC2H2_5	Pseudozyma_flocculosa	STRE	AGGGG	657	5	+	stress respone	stress response element
PfC2H2_5	Pseudozyma_flocculosa	STRE	AGGGG	802	5	+	stress respone	stress response element
PfC2H2_5	Pseudozyma_flocculosa	STRE	AGGGG	944	5	+	stress respone	stress response element
PfC2H2_5	Pseudozyma_flocculosa	STRE	AGGGG	1619	5	+	stress respone	stress response element
PfC2H2_5	Pseudozyma_flocculosa	STRE	AGGGG	1781	5	+	stress respone	stress response element
PfC2H2_5	Pseudozyma_flocculosa	DRE core	GCCGAC	1352	6	-	stress respone	dehydration; low-temp; salt stresses
PfC2H2_5	Pseudozyma_flocculosa	DRE core	GCCGAC	1732	6	-	stress respone	dehydration; low-temp; salt stresses
PfC2H2_5	Pseudozyma_flocculosa	DRE core	GCCGAC	1745	6	+	stress respone	dehydration; low-temp; salt stresses
PfC2H2_5	Pseudozyma_flocculosa	ABRE3a	TACGTG	585	6	-	light response	light responsiveness
PfC2H2_5	Pseudozyma_flocculosa	ABRE3a	TACGTG	1108	6	-	light response	light responsiveness
PfC2H2_5	Pseudozyma_flocculosa	ABRE3a	TACGTG	1284	6	-	light response	light responsiveness
PfC2H2_5	Pseudozyma_flocculosa	MYB recognition site	CCGTTG	304	6	+	stress respone	MYB binding site
PfC2H2_5	Pseudozyma_flocculosa	E2Fb	TTTGCCGC	1718	8	+	growth and development	acts as a repressor outside S phase and as an activator during S phase
PfC2H2_5	Pseudozyma_flocculosa	as-1	TGACG	161	5	+	hormone respone	salicylic acid responsiveness
PfC2H2_5	Pseudozyma_flocculosa	as-1	TGACG	1656	5	-	hormone respone	salicylic acid responsiveness
PfC2H2_5	Pseudozyma_flocculosa	MYB	CAACCA	1449	6	-	stress respone	MYB binding site
PfC2H2_5	Pseudozyma_flocculosa	MYB	CAACCA	1665	6	-	stress respone	MYB binding site
PfC2H2_5	Pseudozyma_flocculosa	NON-box	AGATCGACG	5	9	+	growth and development	meristem
PfC2H2_5	Pseudozyma_flocculosa	ABRE	ACGTG	156	5	-	hormone respone	abscisic acid responsiveness
PfC2H2_5	Pseudozyma_flocculosa	ABRE	ACGTG	585	5	-	hormone respone	abscisic acid responsiveness
PfC2H2_5	Pseudozyma_flocculosa	ABRE	GCAACGTGTC	631	9	+	hormone respone	abscisic acid responsiveness
PfC2H2_5	Pseudozyma_flocculosa	ABRE	ACGTG	819	5	+	hormone respone	abscisic acid responsiveness
PfC2H2_5	Pseudozyma_flocculosa	ABRE	ACGTG	1079	5	-	hormone respone	abscisic acid responsiveness
PfC2H2_5	Pseudozyma_flocculosa	ABRE	ACGTG	1108	5	-	hormone respone	abscisic acid responsiveness
PfC2H2_5	Pseudozyma_flocculosa	ABRE	ACGTG	1284	5	-	hormone respone	abscisic acid responsiveness
PfC2H2_5	Pseudozyma_flocculosa	ABRE	ACGTG	1662	5	+	hormone respone	abscisic acid responsiveness
PfC2H2_5	Pseudozyma_flocculosa	Sp1	GGGCGG	61	6	-	light response	light responsiveness
PfC2H2_5	Pseudozyma_flocculosa	Sp1	GGGCGG	520	6	+	light response	light responsiveness
PfC2H2_5	Pseudozyma_flocculosa	Sp1	GGGCGG	713	6	+	light response	light responsiveness
PfC2H2_5	Pseudozyma_flocculosa	Sp1	GGGCGG	842	6	+	light response	light responsiveness
PfC2H2_5	Pseudozyma_flocculosa	Sp1	GGGCGG	878	6	+	light response	light responsiveness
PfC2H2_5	Pseudozyma_flocculosa	Sp1	GGGCGG	882	6	+	light response	light responsiveness
PfC2H2_5	Pseudozyma_flocculosa	Sp1	GGGCGG	1085	6	+	light response	light responsiveness
PfC2H2_5	Pseudozyma_flocculosa	Sp1	GGGCGG	1135	6	+	light response	light responsiveness
PfC2H2_5	Pseudozyma_flocculosa	Sp1	GGGCGG	1176	6	+	light response	light responsiveness
PfC2H2_5	Pseudozyma_flocculosa	Sp1	GGGCGG	1187	6	+	light response	light responsiveness
PfC2H2_5	Pseudozyma_flocculosa	Sp1	GGGCGG	1336	6	+	light response	light responsiveness
PfC2H2_5	Pseudozyma_flocculosa	Sp1	GGGCGG	1442	6	+	light response	light responsiveness
PfC2H2_5	Pseudozyma_flocculosa	Sp1	GGGCGG	1676	6	+	light response	light responsiveness
PfC2H2_5	Pseudozyma_flocculosa	Sp1	GGGCGG	1680	6	+	light response	light responsiveness
PfC2H2_5	Pseudozyma_flocculosa	Sp1	GGGCGG	1688	6	+	light response	light responsiveness
PfC2H2_5	Pseudozyma_flocculosa	Sp1	GGGCGG	1692	6	+	light response	light responsiveness
PiC2H2_19	Paxilius_involutus	MYC	CAATTG	192	6	+	stress respone	MYC binding site
PiC2H2_19	Paxilius_involutus	ARE	AAACCA	1806	6	+	stress respone	anaerobic induction
PiC2H2_19	Paxilius_involutus	W box	TTGACC	1516	6	+	stress respone	Fungal elicitor responsive element;wound responsive
PiC2H2_19	Paxilius_involutus	LAMP-element	CTTTATCA	1058	8	-	light response	light responsiveness
PiC2H2_19	Paxilius_involutus	AAGAA-motif	gGTAAAGAAA	1668	9	-	growth and development	cis-element involved in seed specific expression
PiC2H2_19	Paxilius_involutus	AAGAA-motif	GAAAGAA	1669	7	-	growth and development	cis-element involved in seed specific expression
PiC2H2_19	Paxilius_involutus	ACE	GCGACGTACC	174	9	+	light response	light responsiveness
PiC2H2_19	Paxilius_involutus	ACE	GCGACGTACC	689	9	+	light response	light responsiveness
PiC2H2_19	Paxilius_involutus	GA-motif	ATAGATAA	256	8	+	light response	light responsiveness
PiC2H2_19	Paxilius_involutus	GCN4_motif	TGAGTCA	435	7	-	growth and development	endosperm
PiC2H2_19	Paxilius_involutus	LTR	CCGAAA	597	6	+	stress respone	low-temperature responsiveness
PiC2H2_19	Paxilius_involutus	LTR	CCGAAA	1354	6	-	stress respone	low-temperature responsiveness
PiC2H2_19	Paxilius_involutus	TCA	TCATCTTCAT	332	9	+	hormone respone	salicylic acid responsiveness
PiC2H2_19	Paxilius_involutus	MBS	CAACTG	1826	6	+	stress respone	drought-inducibility
PiC2H2_19	Paxilius_involutus	Sp1	GGGCGG	463	6	+	light response	light responsiveness
PiC2H2_19	Paxilius_involutus	GT1-motif	GGTTAA	1269	6	+	light response	light responsiveness
PiC2H2_19	Paxilius_involutus	A-box	CCGTCC	1836	6	+	light response	light responsiveness
PiC2H2_19	Paxilius_involutus	TCT-motif	TCTTAC	1716	6	+	light response	light responsiveness
PiC2H2_19	Paxilius_involutus	G-box	TACGTG	44	6	-	light response	light responsiveness
PiC2H2_19	Paxilius_involutus	G-box	CACGAC	422	6	+	light response	light responsiveness
PiC2H2_19	Paxilius_involutus	G-box	CACGTC	715	6	+	light response	light responsiveness
PiC2H2_19	Paxilius_involutus	CCAAT-box	CAACGG	1341	6	+	stress respone	MYBHv1 binding site
PiC2H2_19	Paxilius_involutus	CAT-box	GCCACT	786	6	+	growth and development	meristem
PiC2H2_19	Paxilius_involutus	CAT-box	GCCACT	1480	6	-	growth and development	meristem
PiC2H2_19	Paxilius_involutus	G-box	CACGTT	603	6	-	light response	light responsiveness
PiC2H2_19	Paxilius_involutus	G-box	CACGTT	757	6	+	light response	light responsiveness
PiC2H2_19	Paxilius_involutus	G-box	CACGTT	1512	6	+	light response	light responsiveness
PiC2H2_19	Paxilius_involutus	G-box	CACGTT	1549	6	+	light response	light responsiveness
PiC2H2_19	Paxilius_involutus	G-box	CACGTT	1647	6	-	light response	light responsiveness
PiC2H2_19	Paxilius_involutus	CAG-motif	GAAAGGCAGAC	127	10	+	light response	light responsiveness
PiC2H2_19	Paxilius_involutus	GATA-motif	AAGGATAAGG	1080	9	+	light response	light responsiveness
PiC2H2_19	Paxilius_involutus	GATA-motif	GATAGGG	1083	7	+	light response	light responsiveness
PiC2H2_19	Paxilius_involutus	as-1	TGACG	481	5	+	hormone respone	salicylic acid responsiveness
PiC2H2_19	Paxilius_involutus	as-1	TGACG	486	5	-	hormone respone	salicylic acid responsiveness
PiC2H2_19	Paxilius_involutus	TATC-box	TATCCCA	1154	7	+	hormone respone	gibberellin-responsiveness
PiC2H2_19	Paxilius_involutus	ABRE	ACGTG	44	5	-	hormone respone	abscisic acid responsiveness
PiC2H2_19	Paxilius_involutus	ABRE	ACGTG	604	5	+	hormone respone	abscisic acid responsiveness
PiC2H2_19	Paxilius_involutus	ABRE	ACGTG	715	5	-	hormone respone	abscisic acid responsiveness
PiC2H2_19	Paxilius_involutus	ABRE	ACGTG	757	5	-	hormone respone	abscisic acid responsiveness
PiC2H2_19	Paxilius_involutus	ABRE	ACGTG	1512	5	-	hormone respone	abscisic acid responsiveness
PiC2H2_19	Paxilius_involutus	ABRE	ACGTG	1549	5	-	hormone respone	abscisic acid responsiveness
PiC2H2_19	Paxilius_involutus	ABRE	ACGTG	1648	5	+	hormone respone	abscisic acid responsiveness
PiC2H2_19	Paxilius_involutus	TGA-element	AACGAC	1438	6	+	hormone respone	auxin responsiveness
PiC2H2_19	Paxilius_involutus	TGACG-motif	TGACG	481	5	+	hormone respone	MeJA-responsiveness
PiC2H2_19	Paxilius_involutus	TGACG-motif	TGACG	486	5	-	hormone respone	MeJA-responsiveness
PiC2H2_19	Paxilius_involutus	CGTCA-motif	CGTCA	481	5	-	hormone respone	MeJA-responsiveness
PiC2H2_19	Paxilius_involutus	CGTCA-motif	CGTCA	486	5	+	hormone respone	MeJA-responsiveness
PiC2H2_19	Paxilius_involutus	STRE	AGGGG	1542	5	-	stress respone	stress response element
PiC2H2_19	Paxilius_involutus	STRE	AGGGG	1663	5	-	stress respone	stress response element
PiC2H2_19	Paxilius_involutus	STRE	AGGGG	1766	5	-	stress respone	stress response element
PiC2H2_19	Paxilius_involutus	STRE	AGGGG	1974	5	-	stress respone	stress response element
PiC2H2_19	Paxilius_involutus	MYB recognition site	CCGTTG	1341	6	-	stress respone	MYB binding site
PiC2H2_19	Paxilius_involutus	ABRE3a	TACGTG	44	6	-	light response	light responsiveness
PiC2H2_45	Paxilius_involutus	TC-rich repeats	GTTTTCTTAC	284	9	+	stress respone	defense and stress responsiveness
PiC2H2_45	Paxilius_involutus	W box	TTGACC	772	6	+	stress respone	Fungal elicitor responsive element;wound responsive
PiC2H2_45	Paxilius_involutus	MYC	CATTTG	12	6	+	stress respone	MYC binding site
PiC2H2_45	Paxilius_involutus	MYC	CATTTG	1200	6	+	stress respone	MYC binding site
PiC2H2_45	Paxilius_involutus	ARE	AAACCA	1433	6	+	stress respone	anaerobic induction
PiC2H2_45	Paxilius_involutus	ARE	AAACCA	1571	6	-	stress respone	anaerobic induction
PiC2H2_45	Paxilius_involutus	G-box	CACGTC	524	6	-	light response	light responsiveness
PiC2H2_45	Paxilius_involutus	G-box	CACGAC	554	6	-	light response	light responsiveness
PiC2H2_45	Paxilius_involutus	G-box	GCCACGTGGA	1065	9	-	light response	light responsiveness
PiC2H2_45	Paxilius_involutus	G-box	CACGTG	1735	6	-	light response	light responsiveness
PiC2H2_45	Paxilius_involutus	G-box	CACGTC	1830	6	-	light response	light responsiveness
PiC2H2_45	Paxilius_involutus	G-box	CACGAC	1992	6	+	light response	light responsiveness
PiC2H2_45	Paxilius_involutus	TCT-motif	TCTTAC	1884	6	+	light response	light responsiveness
PiC2H2_45	Paxilius_involutus	GCN4_motif	TGAGTCA	1468	7	+	growth and development	endosperm
PiC2H2_45	Paxilius_involutus	WRE3	CCACCT	842	6	+	stress respone	wound responsive element
PiC2H2_45	Paxilius_involutus	WRE3	CCACCT	1049	6	-	stress respone	wound responsive element
PiC2H2_45	Paxilius_involutus	WRE3	CCACCT	1066	6	+	stress respone	wound responsive element
PiC2H2_45	Paxilius_involutus	CAT-box	GCCACT	265	6	-	growth and development	meristem
PiC2H2_45	Paxilius_involutus	CAT-box	GCCACT	1683	6	-	growth and development	meristem
PiC2H2_45	Paxilius_involutus	CCAAT-box	CAACGG	769	6	-	stress respone	MYBHv1 binding site
PiC2H2_45	Paxilius_involutus	GC-motif	CGGCGCCCT	186	9	-	stress respone	anoxic specific inducibility element GC-motif
PiC2H2_45	Paxilius_involutus	GATA-motif	GATAGGA	730	7	+	light response	light responsiveness
PiC2H2_45	Paxilius_involutus	GATA-motif	AAGGATAAGG	1900	9	-	light response	light responsiveness
PiC2H2_45	Paxilius_involutus	LTR	CCGAAA	1113	6	-	stress respone	low-temperature responsiveness
PiC2H2_45	Paxilius_involutus	LTR	CCGAAA	1430	6	+	stress respone	low-temperature responsiveness
PiC2H2_45	Paxilius_involutus	G-box	CACGTT	401	6	+	light response	light responsiveness
PiC2H2_45	Paxilius_involutus	G-box	CACGTG	1735	6	-	light response	light responsiveness
PiC2H2_45	Paxilius_involutus	MYB	CAACCA	1362	6	-	stress respone	MYB binding site
PiC2H2_45	Paxilius_involutus	TATC-box	TATCCCA	540	7	+	hormone respone	gibberellin-responsiveness
PiC2H2_45	Paxilius_involutus	as-1	TGACG	93	5	-	hormone respone	salicylic acid responsiveness
PiC2H2_45	Paxilius_involutus	as-1	TGACG	226	5	+	hormone respone	salicylic acid responsiveness
PiC2H2_45	Paxilius_involutus	as-1	TGACG	1399	5	-	hormone respone	salicylic acid responsiveness
PiC2H2_45	Paxilius_involutus	GT1-motif	GGTTAAT	1410	7	+	light response	light responsiveness
PiC2H2_45	Paxilius_involutus	Sp1	GGGCGG	364	6	+	light response	light responsiveness
PiC2H2_45	Paxilius_involutus	Sp1	GGGCGG	665	6	-	light response	light responsiveness
PiC2H2_45	Paxilius_involutus	TGA-element	AACGAC	347	6	-	hormone respone	auxin responsiveness
PiC2H2_45	Paxilius_involutus	TGA-element	AACGAC	1118	6	-	hormone respone	auxin responsiveness
PiC2H2_45	Paxilius_involutus	ABRE	ACGTG	401	5	-	hormone respone	abscisic acid responsiveness
PiC2H2_45	Paxilius_involutus	ABRE	ACGTG	525	5	+	hormone respone	abscisic acid responsiveness
PiC2H2_45	Paxilius_involutus	ABRE	GCCGCGTGGC	1287	9	+	hormone respone	abscisic acid responsiveness
PiC2H2_45	Paxilius_involutus	ABRE	CACGTG	1735	6	-	hormone respone	abscisic acid responsiveness
PiC2H2_45	Paxilius_involutus	ABRE	ACGTG	1736	5	+	hormone respone	abscisic acid responsiveness
PiC2H2_45	Paxilius_involutus	ABRE	ACGTG	1831	5	+	hormone respone	abscisic acid responsiveness
PiC2H2_45	Paxilius_involutus	STRE	AGGGG	668	5	-	stress respone	stress response element
PiC2H2_45	Paxilius_involutus	STRE	AGGGG	705	5	-	stress respone	stress response element
PiC2H2_45	Paxilius_involutus	STRE	AGGGG	1091	5	-	stress respone	stress response element
PiC2H2_45	Paxilius_involutus	CGTCA-motif	CGTCA	93	5	+	hormone respone	MeJA-responsiveness
PiC2H2_45	Paxilius_involutus	CGTCA-motif	CGTCA	226	5	-	hormone respone	MeJA-responsiveness
PiC2H2_45	Paxilius_involutus	CGTCA-motif	CGTCA	1399	5	+	hormone respone	MeJA-responsiveness
PiC2H2_45	Paxilius_involutus	DRE core	GCCGAC	142	6	+	stress respone	dehydration; low-temp; salt stresses
PiC2H2_45	Paxilius_involutus	DRE core	GCCGAC	254	6	+	stress respone	dehydration; low-temp; salt stresses
PiC2H2_45	Paxilius_involutus	TGACG-motif	TGACG	93	5	-	hormone respone	MeJA-responsiveness
PiC2H2_45	Paxilius_involutus	TGACG-motif	TGACG	226	5	+	hormone respone	MeJA-responsiveness
PiC2H2_45	Paxilius_involutus	TGACG-motif	TGACG	1399	5	-	hormone respone	MeJA-responsiveness
PiC2H2_45	Paxilius_involutus	MYB recognition site	CCGTTG	769	6	+	stress respone	MYB binding site
PoC2H2_36	Pleurotus_ostreatus	TCCC-motif	TCTCCCT	1402	7	+	light response	light responsiveness
PoC2H2_36	Pleurotus_ostreatus	G-box	CACGTT	154	6	+	light response	light responsiveness
PoC2H2_36	Pleurotus_ostreatus	CAT-box	GCCACT	742	6	+	growth and development	meristem
PoC2H2_36	Pleurotus_ostreatus	CAT-box	GCCACT	1892	6	-	growth and development	meristem
PoC2H2_36	Pleurotus_ostreatus	CAT-box	GCCACT	1951	6	-	growth and development	meristem
PoC2H2_36	Pleurotus_ostreatus	GCN4_motif	TGAGTCA	149	7	+	growth and development	endosperm
PoC2H2_36	Pleurotus_ostreatus	G-box	TACGTG	1495	6	-	light response	light responsiveness
PoC2H2_36	Pleurotus_ostreatus	O2-site	GTTGACGTGA	1277	9	+	growth and development	zein metabolism
PoC2H2_36	Pleurotus_ostreatus	MYC	CATTTG	645	6	+	stress respone	MYC binding site
PoC2H2_36	Pleurotus_ostreatus	MYC	CATGTG	933	6	+	stress respone	MYC binding site
PoC2H2_36	Pleurotus_ostreatus	MYC	CATTTG	1130	6	+	stress respone	MYC binding site
PoC2H2_36	Pleurotus_ostreatus	MYC	CATGTG	1268	6	+	stress respone	MYC binding site
PoC2H2_36	Pleurotus_ostreatus	MYC	CATTTG	1841	6	-	stress respone	MYC binding site
PoC2H2_36	Pleurotus_ostreatus	ARE	AAACCA	1345	6	-	stress respone	anaerobic induction
PoC2H2_36	Pleurotus_ostreatus	ABRE3a	TACGTG	1495	6	-	light response	light responsiveness
PoC2H2_36	Pleurotus_ostreatus	A-box	CCGTCC	316	6	-	light response	light responsiveness
PoC2H2_36	Pleurotus_ostreatus	A-box	CCGTCC	1048	6	-	light response	light responsiveness
PoC2H2_36	Pleurotus_ostreatus	A-box	CCGTCC	1057	6	+	light response	light responsiveness
PoC2H2_36	Pleurotus_ostreatus	TGACG-motif	TGACG	380	5	-	hormone respone	MeJA-responsiveness
PoC2H2_36	Pleurotus_ostreatus	TGACG-motif	TGACG	1032	5	-	hormone respone	MeJA-responsiveness
PoC2H2_36	Pleurotus_ostreatus	STRE	AGGGG	1185	5	-	stress respone	stress response element
PoC2H2_36	Pleurotus_ostreatus	CGTCA-motif	CGTCA	380	5	+	hormone respone	MeJA-responsiveness
PoC2H2_36	Pleurotus_ostreatus	CGTCA-motif	CGTCA	1032	5	+	hormone respone	MeJA-responsiveness
PoC2H2_36	Pleurotus_ostreatus	ABRE	ACGTG	154	5	-	hormone respone	abscisic acid responsiveness
PoC2H2_36	Pleurotus_ostreatus	ABRE	ACGTG	1495	5	-	hormone respone	abscisic acid responsiveness
PoC2H2_36	Pleurotus_ostreatus	TATC-box	TATCCCA	749	7	+	hormone respone	gibberellin-responsiveness
PoC2H2_36	Pleurotus_ostreatus	MYB	TAACCA	927	6	-	stress respone	MYB binding site
PoC2H2_36	Pleurotus_ostreatus	MYB	TAACCA	1460	6	-	stress respone	MYB binding site
PoC2H2_36	Pleurotus_ostreatus	as-1	TGACG	380	5	-	hormone respone	salicylic acid responsiveness
PoC2H2_36	Pleurotus_ostreatus	as-1	TGACG	1032	5	-	hormone respone	salicylic acid responsiveness
PoC2H2_8	Pleurotus_ostreatus	ABRE3a	TACGTG	1782	6	-	light response	light responsiveness
PoC2H2_8	Pleurotus_ostreatus	MYB recognition site	CCGTTG	1152	6	+	stress respone	MYB binding site
PoC2H2_8	Pleurotus_ostreatus	CGTCA-motif	CGTCA	58	5	-	hormone respone	MeJA-responsiveness
PoC2H2_8	Pleurotus_ostreatus	CGTCA-motif	CGTCA	543	5	-	hormone respone	MeJA-responsiveness
PoC2H2_8	Pleurotus_ostreatus	CGTCA-motif	CGTCA	1647	5	-	hormone respone	MeJA-responsiveness
PoC2H2_8	Pleurotus_ostreatus	CGTCA-motif	CGTCA	1664	5	+	hormone respone	MeJA-responsiveness
PoC2H2_8	Pleurotus_ostreatus	STRE	AGGGG	419	5	-	stress respone	stress response element
PoC2H2_8	Pleurotus_ostreatus	STRE	AGGGG	1000	5	-	stress respone	stress response element
PoC2H2_8	Pleurotus_ostreatus	DRE core	GCCGAC	1893	6	+	stress respone	dehydration; low-temp; salt stresses
PoC2H2_8	Pleurotus_ostreatus	TGACG-motif	TGACG	58	5	+	hormone respone	MeJA-responsiveness
PoC2H2_8	Pleurotus_ostreatus	TGACG-motif	TGACG	543	5	+	hormone respone	MeJA-responsiveness
PoC2H2_8	Pleurotus_ostreatus	TGACG-motif	TGACG	1647	5	+	hormone respone	MeJA-responsiveness
PoC2H2_8	Pleurotus_ostreatus	TGACG-motif	TGACG	1664	5	-	hormone respone	MeJA-responsiveness
PoC2H2_8	Pleurotus_ostreatus	A-box	CCGTCC	11	6	-	light response	light responsiveness
PoC2H2_8	Pleurotus_ostreatus	Sp1	GGGCGG	195	6	-	light response	light responsiveness
PoC2H2_8	Pleurotus_ostreatus	ABRE	ACGTG	1014	5	+	hormone respone	abscisic acid responsiveness
PoC2H2_8	Pleurotus_ostreatus	ABRE	ACGTG	1782	5	-	hormone respone	abscisic acid responsiveness
PoC2H2_8	Pleurotus_ostreatus	MRE	AACCTAA	1679	7	+	light response	light responsiveness
PoC2H2_8	Pleurotus_ostreatus	as-1	TGACG	58	5	+	hormone respone	salicylic acid responsiveness
PoC2H2_8	Pleurotus_ostreatus	as-1	TGACG	543	5	+	hormone respone	salicylic acid responsiveness
PoC2H2_8	Pleurotus_ostreatus	as-1	TGACG	1647	5	+	hormone respone	salicylic acid responsiveness
PoC2H2_8	Pleurotus_ostreatus	as-1	TGACG	1664	5	-	hormone respone	salicylic acid responsiveness
PoC2H2_8	Pleurotus_ostreatus	MYB	TAACCA	711	6	+	stress respone	MYB binding site
PoC2H2_8	Pleurotus_ostreatus	MYB	CAACCA	1500	6	+	stress respone	MYB binding site
PoC2H2_8	Pleurotus_ostreatus	MYB	CAACAG	1504	6	+	stress respone	MYB binding site
PoC2H2_8	Pleurotus_ostreatus	GC-motif	CCCCCG	1063	6	+	stress respone	anoxic specific inducibility element GC-motif
PoC2H2_8	Pleurotus_ostreatus	GC-motif	CCCCCG	1367	6	+	stress respone	anoxic specific inducibility element GC-motif
PoC2H2_8	Pleurotus_ostreatus	G-box	CACGTT	1013	6	-	light response	light responsiveness
PoC2H2_8	Pleurotus_ostreatus	dOCT	CACGGATC	312	8	-	growth and development	meristem
PoC2H2_8	Pleurotus_ostreatus	WRE3	CCACCT	53	6	+	stress respone	wound responsive element
PoC2H2_8	Pleurotus_ostreatus	CAT-box	GCCACT	147	6	-	growth and development	meristem
PoC2H2_8	Pleurotus_ostreatus	CCAAT-box	CAACGG	1152	6	-	stress respone	MYBHv1 binding site
PoC2H2_8	Pleurotus_ostreatus	AAGAA-motif	GAAAGAA	1548	7	-	growth and development	cis-element involved in seed specific expression
PoC2H2_8	Pleurotus_ostreatus	G-box	CACGAC	152	6	+	light response	light responsiveness
PoC2H2_8	Pleurotus_ostreatus	G-box	TAAACGTG	1011	8	+	light response	light responsiveness
PoC2H2_8	Pleurotus_ostreatus	G-box	TACGTG	1782	6	-	light response	light responsiveness
PoC2H2_8	Pleurotus_ostreatus	MYC	CAATTG	207	6	+	stress respone	MYC binding site
PoC2H2_8	Pleurotus_ostreatus	MYC	CATGTG	557	6	+	stress respone	MYC binding site
PoC2H2_8	Pleurotus_ostreatus	MYC	CAATTG	592	6	+	stress respone	MYC binding site
PoC2H2_8	Pleurotus_ostreatus	MYC	CATGTG	1492	6	-	stress respone	MYC binding site
PoC2H2_8	Pleurotus_ostreatus	MYC	CATGTG	1643	6	+	stress respone	MYC binding site
PoC2H2_8	Pleurotus_ostreatus	MYC	CATGTG	1734	6	+	stress respone	MYC binding site
PoC2H2_8	Pleurotus_ostreatus	ARE	AAACCA	1955	6	-	stress respone	anaerobic induction
PoC2H2_8	Pleurotus_ostreatus	W box	TTGACC	1940	6	+	stress respone	Fungal elicitor responsive element;wound responsive
SbC2H2_22	Sanghuangporus_baumii	AAGAA-motif	GAAAGAA	94	7	+	growth and development	cis-element involved in seed specific expression
SbC2H2_22	Sanghuangporus_baumii	O2-site	GATGACATGG	1614	9	+	growth and development	zein metabolism
SbC2H2_22	Sanghuangporus_baumii	G-box	CACGTC	652	6	-	light response	light responsiveness
SbC2H2_22	Sanghuangporus_baumii	G-box	CACGTC	872	6	-	light response	light responsiveness
SbC2H2_22	Sanghuangporus_baumii	G-box	TAAACGTG	1970	8	-	light response	light responsiveness
SbC2H2_22	Sanghuangporus_baumii	ARE	AAACCA	27	6	-	stress respone	anaerobic induction
SbC2H2_22	Sanghuangporus_baumii	ARE	AAACCA	1189	6	+	stress respone	anaerobic induction
SbC2H2_22	Sanghuangporus_baumii	MYC	CATGTG	582	6	+	stress respone	MYC binding site
SbC2H2_22	Sanghuangporus_baumii	G-box	CACGTT	1970	6	+	light response	light responsiveness
SbC2H2_22	Sanghuangporus_baumii	CAT-box	GCCACT	169	6	-	growth and development	meristem
SbC2H2_22	Sanghuangporus_baumii	CAT-box	GCCACT	1646	6	-	growth and development	meristem
SbC2H2_22	Sanghuangporus_baumii	CCAAT-box	CAACGG	53	6	-	stress respone	MYBHv1 binding site
SbC2H2_22	Sanghuangporus_baumii	ERE	ATTTCATA	1334	8	-	hormone respone	ethylene response element
SbC2H2_22	Sanghuangporus_baumii	ERE	ATTTCATA	1463	8	-	hormone respone	ethylene response element
SbC2H2_22	Sanghuangporus_baumii	TGA-element	AACGAC	1320	6	-	hormone respone	auxin responsiveness
SbC2H2_22	Sanghuangporus_baumii	TGA-element	AACGAC	1449	6	-	hormone respone	auxin responsiveness
SbC2H2_22	Sanghuangporus_baumii	ABRE	ACGTG	653	5	+	hormone respone	abscisic acid responsiveness
SbC2H2_22	Sanghuangporus_baumii	ABRE	ACGTG	873	5	+	hormone respone	abscisic acid responsiveness
SbC2H2_22	Sanghuangporus_baumii	ABRE	ACGTG	1970	5	-	hormone respone	abscisic acid responsiveness
SbC2H2_22	Sanghuangporus_baumii	circadian	CAAAGATATC	1106	9	-	growth and development	circadian
SbC2H2_22	Sanghuangporus_baumii	chs-CMA1a	TTACTTAA	740	8	+	light response	light responsiveness
SbC2H2_22	Sanghuangporus_baumii	chs-CMA1a	TTACTTAA	956	8	+	light response	light responsiveness
SbC2H2_22	Sanghuangporus_baumii	as-1	TGACG	127	5	-	hormone respone	salicylic acid responsiveness
SbC2H2_22	Sanghuangporus_baumii	as-1	TGACG	651	5	+	hormone respone	salicylic acid responsiveness
SbC2H2_22	Sanghuangporus_baumii	as-1	TGACG	871	5	+	hormone respone	salicylic acid responsiveness
SbC2H2_22	Sanghuangporus_baumii	as-1	TGACG	1993	5	-	hormone respone	salicylic acid responsiveness
SbC2H2_22	Sanghuangporus_baumii	MYB	CAACCA	578	6	+	stress respone	MYB binding site
SbC2H2_22	Sanghuangporus_baumii	MYB recognition site	CCGTTG	53	6	+	stress respone	MYB binding site
SbC2H2_22	Sanghuangporus_baumii	CGTCA-motif	CGTCA	127	5	+	hormone respone	MeJA-responsiveness
SbC2H2_22	Sanghuangporus_baumii	CGTCA-motif	CGTCA	651	5	-	hormone respone	MeJA-responsiveness
SbC2H2_22	Sanghuangporus_baumii	CGTCA-motif	CGTCA	871	5	-	hormone respone	MeJA-responsiveness
SbC2H2_22	Sanghuangporus_baumii	CGTCA-motif	CGTCA	1993	5	+	hormone respone	MeJA-responsiveness
SbC2H2_22	Sanghuangporus_baumii	STRE	AGGGG	76	5	+	stress respone	stress response element
SbC2H2_22	Sanghuangporus_baumii	MSA-like	TCAAACGGT	861	9	+	growth and development	cell cycle
SbC2H2_22	Sanghuangporus_baumii	TGACG-motif	TGACG	127	5	-	hormone respone	MeJA-responsiveness
SbC2H2_22	Sanghuangporus_baumii	TGACG-motif	TGACG	651	5	+	hormone respone	MeJA-responsiveness
SbC2H2_22	Sanghuangporus_baumii	TGACG-motif	TGACG	871	5	+	hormone respone	MeJA-responsiveness
SbC2H2_22	Sanghuangporus_baumii	TGACG-motif	TGACG	1993	5	-	hormone respone	MeJA-responsiveness
SbC2H2_22	Sanghuangporus_baumii	A-box	CCGTCC	1523	6	+	light response	light responsiveness
ScC2H2_14	Schizophyllum_commune	LTR	CCGAAA	1812	6	-	stress respone	low-temperature responsiveness
ScC2H2_14	Schizophyllum_commune	G-box	CACGTG	1774	6	-	light response	light responsiveness
ScC2H2_14	Schizophyllum_commune	ACE	GCGACGTACC	1930	9	-	light response	light responsiveness
ScC2H2_14	Schizophyllum_commune	G-box	CACGTC	450	6	-	light response	light responsiveness
ScC2H2_14	Schizophyllum_commune	G-box	CACGTC	677	6	+	light response	light responsiveness
ScC2H2_14	Schizophyllum_commune	G-box	TACGTG	697	6	+	light response	light responsiveness
ScC2H2_14	Schizophyllum_commune	G-box	CACGTC	1731	6	-	light response	light responsiveness
ScC2H2_14	Schizophyllum_commune	G-box	CACGTG	1774	6	-	light response	light responsiveness
ScC2H2_14	Schizophyllum_commune	TC-rich repeats	GTTTTCTTAC	1971	9	+	stress respone	defense and stress responsiveness
ScC2H2_14	Schizophyllum_commune	MYC	CATGTG	1768	6	+	stress respone	MYC binding site
ScC2H2_14	Schizophyllum_commune	ARE	AAACCA	1562	6	-	stress respone	anaerobic induction
ScC2H2_14	Schizophyllum_commune	RY-element	CATGCATG	1039	8	-	growth and development	seed-specific regulation
ScC2H2_14	Schizophyllum_commune	motif I	gGTACGTGGCG	1668	10	-	growth and development	cis-acting regulatory element root specific
ScC2H2_14	Schizophyllum_commune	ABRE3a	TACGTG	697	6	+	light response	light responsiveness
ScC2H2_14	Schizophyllum_commune	CGTCA-motif	CGTCA	275	5	-	hormone respone	MeJA-responsiveness
ScC2H2_14	Schizophyllum_commune	CGTCA-motif	CGTCA	679	5	+	hormone respone	MeJA-responsiveness
ScC2H2_14	Schizophyllum_commune	CGTCA-motif	CGTCA	1479	5	-	hormone respone	MeJA-responsiveness
ScC2H2_14	Schizophyllum_commune	CGTCA-motif	CGTCA	1765	5	+	hormone respone	MeJA-responsiveness
ScC2H2_14	Schizophyllum_commune	CGTCA-motif	CGTCA	1778	5	-	hormone respone	MeJA-responsiveness
ScC2H2_14	Schizophyllum_commune	CGTCA-motif	CGTCA	1825	5	+	hormone respone	MeJA-responsiveness
ScC2H2_14	Schizophyllum_commune	STRE	AGGGG	141	5	+	stress respone	stress response element
ScC2H2_14	Schizophyllum_commune	STRE	AGGGG	559	5	+	stress respone	stress response element
ScC2H2_14	Schizophyllum_commune	STRE	AGGGG	784	5	+	stress respone	stress response element
ScC2H2_14	Schizophyllum_commune	STRE	AGGGG	1236	5	+	stress respone	stress response element
ScC2H2_14	Schizophyllum_commune	DRE core	GCCGAC	1403	6	-	stress respone	dehydration; low-temp; salt stresses
ScC2H2_14	Schizophyllum_commune	TGACG-motif	TGACG	275	5	+	hormone respone	MeJA-responsiveness
ScC2H2_14	Schizophyllum_commune	TGACG-motif	TGACG	679	5	-	hormone respone	MeJA-responsiveness
ScC2H2_14	Schizophyllum_commune	TGACG-motif	TGACG	1479	5	+	hormone respone	MeJA-responsiveness
ScC2H2_14	Schizophyllum_commune	TGACG-motif	TGACG	1765	5	-	hormone respone	MeJA-responsiveness
ScC2H2_14	Schizophyllum_commune	TGACG-motif	TGACG	1778	5	+	hormone respone	MeJA-responsiveness
ScC2H2_14	Schizophyllum_commune	TGACG-motif	TGACG	1825	5	-	hormone respone	MeJA-responsiveness
ScC2H2_14	Schizophyllum_commune	A-box	CCGTCC	301	6	+	light response	light responsiveness
ScC2H2_14	Schizophyllum_commune	A-box	CCGTCC	1240	6	-	light response	light responsiveness
ScC2H2_14	Schizophyllum_commune	GT1-motif	GGTTAA	1833	6	-	light response	light responsiveness
ScC2H2_14	Schizophyllum_commune	Sp1	GGGCGG	445	6	+	light response	light responsiveness
ScC2H2_14	Schizophyllum_commune	Sp1	GGGCGG	1590	6	+	light response	light responsiveness
ScC2H2_14	Schizophyllum_commune	TGA-element	AACGAC	795	6	+	hormone respone	auxin responsiveness
ScC2H2_14	Schizophyllum_commune	ABRE	ACGTG	451	5	+	hormone respone	abscisic acid responsiveness
ScC2H2_14	Schizophyllum_commune	ABRE	ACGTG	677	5	-	hormone respone	abscisic acid responsiveness
ScC2H2_14	Schizophyllum_commune	ABRE	ACGTG	698	5	+	hormone respone	abscisic acid responsiveness
ScC2H2_14	Schizophyllum_commune	ABRE	ACGTG	1732	5	+	hormone respone	abscisic acid responsiveness
ScC2H2_14	Schizophyllum_commune	ABRE	CACGTG	1774	6	-	hormone respone	abscisic acid responsiveness
ScC2H2_14	Schizophyllum_commune	ABRE	ACGTG	1775	5	+	hormone respone	abscisic acid responsiveness
ScC2H2_14	Schizophyllum_commune	as-1	TGACG	275	5	+	hormone respone	salicylic acid responsiveness
ScC2H2_14	Schizophyllum_commune	as-1	TGACG	679	5	-	hormone respone	salicylic acid responsiveness
ScC2H2_14	Schizophyllum_commune	as-1	TGACG	1479	5	+	hormone respone	salicylic acid responsiveness
ScC2H2_14	Schizophyllum_commune	as-1	TGACG	1765	5	-	hormone respone	salicylic acid responsiveness
ScC2H2_14	Schizophyllum_commune	as-1	TGACG	1778	5	+	hormone respone	salicylic acid responsiveness
ScC2H2_14	Schizophyllum_commune	as-1	TGACG	1825	5	-	hormone respone	salicylic acid responsiveness
ScC2H2_14	Schizophyllum_commune	MYB	CAACAG	54	6	+	stress respone	MYB binding site
ScC2H2_14	Schizophyllum_commune	MYB	CAACAG	466	6	-	stress respone	MYB binding site
ScC2H2_31	Schizophyllum_commune	W box	TTGACC	761	6	+	stress respone	Fungal elicitor responsive element;wound responsive
ScC2H2_31	Schizophyllum_commune	W box	TTGACC	1144	6	-	stress respone	Fungal elicitor responsive element;wound responsive
ScC2H2_31	Schizophyllum_commune	O2-site	GATGACATGG	113	10	+	growth and development	zein metabolism
ScC2H2_31	Schizophyllum_commune	G-box	CACGTG	299	6	+	light response	light responsiveness
ScC2H2_31	Schizophyllum_commune	G-box	CACGTC	569	6	-	light response	light responsiveness
ScC2H2_31	Schizophyllum_commune	G-box	TACGTG	1357	6	+	light response	light responsiveness
ScC2H2_31	Schizophyllum_commune	CAT-box	GCCACT	624	6	+	growth and development	meristem
ScC2H2_31	Schizophyllum_commune	TCCC-motif	TCTCCCT	776	7	+	light response	light responsiveness
ScC2H2_31	Schizophyllum_commune	G-box	CACGTG	299	6	+	light response	light responsiveness
ScC2H2_31	Schizophyllum_commune	G-box	CACGTT	1650	6	+	light response	light responsiveness
ScC2H2_31	Schizophyllum_commune	GC-motif	CCCCCG	281	6	-	stress respone	anoxic specific inducibility element GC-motif
ScC2H2_31	Schizophyllum_commune	GC-motif	CCCCCG	1588	6	-	stress respone	anoxic specific inducibility element GC-motif
ScC2H2_31	Schizophyllum_commune	GC-motif	CCCCCG	1860	6	+	stress respone	anoxic specific inducibility element GC-motif
ScC2H2_31	Schizophyllum_commune	as-1	TGACG	507	5	-	hormone respone	salicylic acid responsiveness
ScC2H2_31	Schizophyllum_commune	as-1	TGACG	530	5	-	hormone respone	salicylic acid responsiveness
ScC2H2_31	Schizophyllum_commune	as-1	TGACG	1211	5	-	hormone respone	salicylic acid responsiveness
ScC2H2_31	Schizophyllum_commune	as-1	TGACG	1497	5	+	hormone respone	salicylic acid responsiveness
ScC2H2_31	Schizophyllum_commune	as-1	TGACG	1719	5	+	hormone respone	salicylic acid responsiveness
ScC2H2_31	Schizophyllum_commune	as-1	TGACG	1786	5	+	hormone respone	salicylic acid responsiveness
ScC2H2_31	Schizophyllum_commune	as-1	TGACG	1826	5	+	hormone respone	salicylic acid responsiveness
ScC2H2_31	Schizophyllum_commune	GRA	CACTGGCCGCCC	626	11	+	growth and development	important elements for transcription in leaves
ScC2H2_31	Schizophyllum_commune	MYB	TAACCA	295	6	+	stress respone	MYB binding site
ScC2H2_31	Schizophyllum_commune	ABRE	CACGTG	299	6	+	hormone respone	abscisic acid responsiveness
ScC2H2_31	Schizophyllum_commune	ABRE	ACGTG	300	5	+	hormone respone	abscisic acid responsiveness
ScC2H2_31	Schizophyllum_commune	ABRE	ACGTG	570	5	+	hormone respone	abscisic acid responsiveness
ScC2H2_31	Schizophyllum_commune	ABRE	TACGGTC	973	7	-	hormone respone	abscisic acid responsiveness
ScC2H2_31	Schizophyllum_commune	ABRE	CGTACGTGCA	1282	9	+	hormone respone	abscisic acid responsiveness
ScC2H2_31	Schizophyllum_commune	ABRE	CGTACGTGCA	1355	10	+	hormone respone	abscisic acid responsiveness
ScC2H2_31	Schizophyllum_commune	ABRE	ACGTG	1358	5	+	hormone respone	abscisic acid responsiveness
ScC2H2_31	Schizophyllum_commune	ABRE	CGTACGTGCA	1509	9	+	hormone respone	abscisic acid responsiveness
ScC2H2_31	Schizophyllum_commune	ABRE	ACGTG	1650	5	-	hormone respone	abscisic acid responsiveness
ScC2H2_31	Schizophyllum_commune	TGA-element	AACGAC	1390	6	+	hormone respone	auxin responsiveness
ScC2H2_31	Schizophyllum_commune	Sp1	GGGCGG	305	6	-	light response	light responsiveness
ScC2H2_31	Schizophyllum_commune	Sp1	GGGCGG	632	6	-	light response	light responsiveness
ScC2H2_31	Schizophyllum_commune	Sp1	GGGCGG	842	6	-	light response	light responsiveness
ScC2H2_31	Schizophyllum_commune	Sp1	GGGCGG	1073	6	-	light response	light responsiveness
ScC2H2_31	Schizophyllum_commune	Sp1	GGGCGG	1863	6	-	light response	light responsiveness
ScC2H2_31	Schizophyllum_commune	GT1-motif	GGTTAA	834	6	-	light response	light responsiveness
ScC2H2_31	Schizophyllum_commune	TGACG-motif	TGACG	507	5	-	hormone respone	MeJA-responsiveness
ScC2H2_31	Schizophyllum_commune	TGACG-motif	TGACG	530	5	-	hormone respone	MeJA-responsiveness
ScC2H2_31	Schizophyllum_commune	TGACG-motif	TGACG	1211	5	-	hormone respone	MeJA-responsiveness
ScC2H2_31	Schizophyllum_commune	TGACG-motif	TGACG	1497	5	+	hormone respone	MeJA-responsiveness
ScC2H2_31	Schizophyllum_commune	TGACG-motif	TGACG	1719	5	+	hormone respone	MeJA-responsiveness
ScC2H2_31	Schizophyllum_commune	TGACG-motif	TGACG	1786	5	+	hormone respone	MeJA-responsiveness
ScC2H2_31	Schizophyllum_commune	TGACG-motif	TGACG	1826	5	+	hormone respone	MeJA-responsiveness
ScC2H2_31	Schizophyllum_commune	DRE core	GCCGAC	439	6	-	stress respone	dehydration; low-temp; salt stresses
ScC2H2_31	Schizophyllum_commune	DRE core	GCCGAC	872	6	+	stress respone	dehydration; low-temp; salt stresses
ScC2H2_31	Schizophyllum_commune	DRE core	GCCGAC	1416	6	-	stress respone	dehydration; low-temp; salt stresses
ScC2H2_31	Schizophyllum_commune	DRE core	GCCGAC	1602	6	-	stress respone	dehydration; low-temp; salt stresses
ScC2H2_31	Schizophyllum_commune	DRE core	GCCGAC	1630	6	-	stress respone	dehydration; low-temp; salt stresses
ScC2H2_31	Schizophyllum_commune	DRE core	GCCGAC	1684	6	-	stress respone	dehydration; low-temp; salt stresses
ScC2H2_31	Schizophyllum_commune	STRE	AGGGG	4	5	+	stress respone	stress response element
ScC2H2_31	Schizophyllum_commune	STRE	AGGGG	1204	5	-	stress respone	stress response element
ScC2H2_31	Schizophyllum_commune	STRE	AGGGG	1852	5	-	stress respone	stress response element
ScC2H2_31	Schizophyllum_commune	CGTCA-motif	CGTCA	507	5	+	hormone respone	MeJA-responsiveness
ScC2H2_31	Schizophyllum_commune	CGTCA-motif	CGTCA	530	5	+	hormone respone	MeJA-responsiveness
ScC2H2_31	Schizophyllum_commune	CGTCA-motif	CGTCA	1211	5	+	hormone respone	MeJA-responsiveness
ScC2H2_31	Schizophyllum_commune	CGTCA-motif	CGTCA	1497	5	-	hormone respone	MeJA-responsiveness
ScC2H2_31	Schizophyllum_commune	CGTCA-motif	CGTCA	1719	5	-	hormone respone	MeJA-responsiveness
ScC2H2_31	Schizophyllum_commune	CGTCA-motif	CGTCA	1786	5	-	hormone respone	MeJA-responsiveness
ScC2H2_31	Schizophyllum_commune	CGTCA-motif	CGTCA	1826	5	-	hormone respone	MeJA-responsiveness
ScC2H2_31	Schizophyllum_commune	ABRE3a	TACGTG	1357	6	+	light response	light responsiveness
ScC2H2_31	Schizophyllum_commune	AC-I	(T/C)C(T/C)(C/T)ACC(T/C)ACC	1843	8.5	+	growth and development	Cellular Development
ScC2H2_31	Schizophyllum_commune	AuxRR-core	GGTCCAT	1382	7	+	hormone respone	auxin responsiveness
ScC2H2_38	Schizophyllum_commune	CAT-box	GCCACT	549	6	+	growth and development	meristem
ScC2H2_38	Schizophyllum_commune	WRE3	CCACCT	505	6	-	stress respone	wound responsive element
ScC2H2_38	Schizophyllum_commune	WRE3	CCACCT	559	6	+	stress respone	wound responsive element
ScC2H2_38	Schizophyllum_commune	G-box	CACGTT	728	6	+	light response	light responsiveness
ScC2H2_38	Schizophyllum_commune	G-box	CACGTG	1500	6	-	light response	light responsiveness
ScC2H2_38	Schizophyllum_commune	G-box	CACGTT	1989	6	-	light response	light responsiveness
ScC2H2_38	Schizophyllum_commune	GC-motif	CCCCCG	714	6	+	stress respone	anoxic specific inducibility element GC-motif
ScC2H2_38	Schizophyllum_commune	W box	TTGACC	399	6	-	stress respone	Fungal elicitor responsive element;wound responsive
ScC2H2_38	Schizophyllum_commune	Box 4	ATTAAT	783	6	+	light response	light responsiveness
ScC2H2_38	Schizophyllum_commune	ARE	AAACCA	1860	6	+	stress respone	anaerobic induction
ScC2H2_38	Schizophyllum_commune	MYC	CATGTG	669	6	+	stress respone	MYC binding site
ScC2H2_38	Schizophyllum_commune	MYC	CATTTG	1454	6	-	stress respone	MYC binding site
ScC2H2_38	Schizophyllum_commune	MYC	CAATTG	1983	6	-	stress respone	MYC binding site
ScC2H2_38	Schizophyllum_commune	G-box	CACGTC	949	6	+	light response	light responsiveness
ScC2H2_38	Schizophyllum_commune	G-box	CACGTG	1500	6	-	light response	light responsiveness
ScC2H2_38	Schizophyllum_commune	O2-site	GATGATGTGG	1393	9	-	growth and development	zein metabolism
ScC2H2_38	Schizophyllum_commune	AAGAA-motif	GAAAGAA	437	7	-	growth and development	cis-element involved in seed specific expression
ScC2H2_38	Schizophyllum_commune	A-box	CCGTCC	1305	6	-	light response	light responsiveness
ScC2H2_38	Schizophyllum_commune	TGACG-motif	TGACG	40	5	-	hormone respone	MeJA-responsiveness
ScC2H2_38	Schizophyllum_commune	TGACG-motif	TGACG	145	5	+	hormone respone	MeJA-responsiveness
ScC2H2_38	Schizophyllum_commune	TGACG-motif	TGACG	256	5	+	hormone respone	MeJA-responsiveness
ScC2H2_38	Schizophyllum_commune	TGACG-motif	TGACG	632	5	+	hormone respone	MeJA-responsiveness
ScC2H2_38	Schizophyllum_commune	TGACG-motif	TGACG	647	5	+	hormone respone	MeJA-responsiveness
ScC2H2_38	Schizophyllum_commune	TGACG-motif	TGACG	1360	5	+	hormone respone	MeJA-responsiveness
ScC2H2_38	Schizophyllum_commune	TGACG-motif	TGACG	1728	5	-	hormone respone	MeJA-responsiveness
ScC2H2_38	Schizophyllum_commune	MSA-like	(T/C)C(T/C)AACGG(T/C)(T/C)A	997	8.5	-	growth and development	cell cycle
ScC2H2_38	Schizophyllum_commune	DRE core	GCCGAC	61	6	-	stress respone	dehydration; low-temp; salt stresses
ScC2H2_38	Schizophyllum_commune	DRE core	GCCGAC	603	6	+	stress respone	dehydration; low-temp; salt stresses
ScC2H2_38	Schizophyllum_commune	DRE core	GCCGAC	1082	6	+	stress respone	dehydration; low-temp; salt stresses
ScC2H2_38	Schizophyllum_commune	DRE core	GCCGAC	1213	6	+	stress respone	dehydration; low-temp; salt stresses
ScC2H2_38	Schizophyllum_commune	STRE	AGGGG	396	5	+	stress respone	stress response element
ScC2H2_38	Schizophyllum_commune	CGTCA-motif	CGTCA	40	5	+	hormone respone	MeJA-responsiveness
ScC2H2_38	Schizophyllum_commune	CGTCA-motif	CGTCA	145	5	-	hormone respone	MeJA-responsiveness
ScC2H2_38	Schizophyllum_commune	CGTCA-motif	CGTCA	256	5	-	hormone respone	MeJA-responsiveness
ScC2H2_38	Schizophyllum_commune	CGTCA-motif	CGTCA	632	5	-	hormone respone	MeJA-responsiveness
ScC2H2_38	Schizophyllum_commune	CGTCA-motif	CGTCA	647	5	-	hormone respone	MeJA-responsiveness
ScC2H2_38	Schizophyllum_commune	CGTCA-motif	CGTCA	1360	5	-	hormone respone	MeJA-responsiveness
ScC2H2_38	Schizophyllum_commune	CGTCA-motif	CGTCA	1728	5	+	hormone respone	MeJA-responsiveness
ScC2H2_38	Schizophyllum_commune	AuxRR-core	GGTCCAT	90	7	-	hormone respone	auxin responsiveness
ScC2H2_38	Schizophyllum_commune	MYB	CAACAG	117	6	-	stress respone	MYB binding site
ScC2H2_38	Schizophyllum_commune	MYB	CAACAG	1399	6	+	stress respone	MYB binding site
ScC2H2_38	Schizophyllum_commune	as-1	TGACG	40	5	-	hormone respone	salicylic acid responsiveness
ScC2H2_38	Schizophyllum_commune	as-1	TGACG	145	5	+	hormone respone	salicylic acid responsiveness
ScC2H2_38	Schizophyllum_commune	as-1	TGACG	256	5	+	hormone respone	salicylic acid responsiveness
ScC2H2_38	Schizophyllum_commune	as-1	TGACG	632	5	+	hormone respone	salicylic acid responsiveness
ScC2H2_38	Schizophyllum_commune	as-1	TGACG	647	5	+	hormone respone	salicylic acid responsiveness
ScC2H2_38	Schizophyllum_commune	as-1	TGACG	1360	5	+	hormone respone	salicylic acid responsiveness
ScC2H2_38	Schizophyllum_commune	as-1	TGACG	1728	5	-	hormone respone	salicylic acid responsiveness
ScC2H2_38	Schizophyllum_commune	TCA	TCATCTTCAT	442	9	+	hormone respone	salicylic acid responsiveness
ScC2H2_38	Schizophyllum_commune	GARE-motif	TCTGTTG	116	7	+	hormone respone	gibberellin-responsiveness
ScC2H2_38	Schizophyllum_commune	GARE-motif	TCTGTTG	1399	7	-	hormone respone	gibberellin-responsiveness
ScC2H2_38	Schizophyllum_commune	ABRE	ACGTG	728	5	-	hormone respone	abscisic acid responsiveness
ScC2H2_38	Schizophyllum_commune	ABRE	ACGTG	949	5	-	hormone respone	abscisic acid responsiveness
ScC2H2_38	Schizophyllum_commune	ABRE	CACGTG	1500	6	-	hormone respone	abscisic acid responsiveness
ScC2H2_38	Schizophyllum_commune	ABRE	ACGTG	1501	5	+	hormone respone	abscisic acid responsiveness
ScC2H2_38	Schizophyllum_commune	ABRE	ACGTG	1990	5	+	hormone respone	abscisic acid responsiveness
ScC2H2_38	Schizophyllum_commune	TGA-element	AACGAC	642	6	-	hormone respone	auxin responsiveness
ScC2H2_38	Schizophyllum_commune	Sp1	GGGCGG	354	6	+	light response	light responsiveness
ScC2H2_38	Schizophyllum_commune	Sp1	GGGCGG	1204	6	+	light response	light responsiveness
ScC2H2_70	Schizophyllum_commune	GC-motif	CCCCCG	158	6	+	stress respone	anoxic specific inducibility element GC-motif
ScC2H2_70	Schizophyllum_commune	GC-motif	CCCCCG	732	6	-	stress respone	anoxic specific inducibility element GC-motif
ScC2H2_70	Schizophyllum_commune	G-box	CACGTT	195	6	+	light response	light responsiveness
ScC2H2_70	Schizophyllum_commune	CCAAT-box	CAACGG	169	6	-	stress respone	MYBHv1 binding site
ScC2H2_70	Schizophyllum_commune	CCAAT-box	CAACGG	476	6	-	stress respone	MYBHv1 binding site
ScC2H2_70	Schizophyllum_commune	G-box	CACGTC	128	6	+	light response	light responsiveness
ScC2H2_70	Schizophyllum_commune	G-box	CACGTC	271	6	-	light response	light responsiveness
ScC2H2_70	Schizophyllum_commune	G-box	TACGTG	1106	6	+	light response	light responsiveness
ScC2H2_70	Schizophyllum_commune	G-box	TACGTG	1511	6	-	light response	light responsiveness
ScC2H2_70	Schizophyllum_commune	TCT-motif	TCTTAC	1989	6	+	light response	light responsiveness
ScC2H2_70	Schizophyllum_commune	MYC	CATGTG	16	6	-	stress respone	MYC binding site
ScC2H2_70	Schizophyllum_commune	MYC	CAATTG	83	6	+	stress respone	MYC binding site
ScC2H2_70	Schizophyllum_commune	MYC	CATTTG	855	6	-	stress respone	MYC binding site
ScC2H2_70	Schizophyllum_commune	MYC	CATTTG	1207	6	-	stress respone	MYC binding site
ScC2H2_70	Schizophyllum_commune	MYC	CATGTG	1371	6	-	stress respone	MYC binding site
ScC2H2_70	Schizophyllum_commune	ABRE3a	TACGTG	1106	6	+	light response	light responsiveness
ScC2H2_70	Schizophyllum_commune	ABRE3a	TACGTG	1511	6	-	light response	light responsiveness
ScC2H2_70	Schizophyllum_commune	MYB recognition site	CCGTTG	169	6	+	stress respone	MYB binding site
ScC2H2_70	Schizophyllum_commune	MYB recognition site	CCGTTG	476	6	+	stress respone	MYB binding site
ScC2H2_70	Schizophyllum_commune	CGTCA-motif	CGTCA	43	5	+	hormone respone	MeJA-responsiveness
ScC2H2_70	Schizophyllum_commune	CGTCA-motif	CGTCA	87	5	-	hormone respone	MeJA-responsiveness
ScC2H2_70	Schizophyllum_commune	CGTCA-motif	CGTCA	753	5	+	hormone respone	MeJA-responsiveness
ScC2H2_70	Schizophyllum_commune	CGTCA-motif	CGTCA	1574	5	+	hormone respone	MeJA-responsiveness
ScC2H2_70	Schizophyllum_commune	STRE	AGGGG	1379	5	-	stress respone	stress response element
ScC2H2_70	Schizophyllum_commune	STRE	AGGGG	1533	5	-	stress respone	stress response element
ScC2H2_70	Schizophyllum_commune	MSA-like	(T/C)C(T/C)AACGG(T/C)(T/C)A	166	8.5	-	growth and development	cell cycle
ScC2H2_70	Schizophyllum_commune	TGACG-motif	TGACG	43	5	-	hormone respone	MeJA-responsiveness
ScC2H2_70	Schizophyllum_commune	TGACG-motif	TGACG	87	5	+	hormone respone	MeJA-responsiveness
ScC2H2_70	Schizophyllum_commune	TGACG-motif	TGACG	753	5	-	hormone respone	MeJA-responsiveness
ScC2H2_70	Schizophyllum_commune	TGACG-motif	TGACG	1574	5	-	hormone respone	MeJA-responsiveness
ScC2H2_70	Schizophyllum_commune	P-box	CCTTTTG	549	7	-	hormone respone	gibberellin-responsiveness
ScC2H2_70	Schizophyllum_commune	Sp1	GGGCGG	108	6	+	light response	light responsiveness
ScC2H2_70	Schizophyllum_commune	Sp1	GGGCGG	384	6	+	light response	light responsiveness
ScC2H2_70	Schizophyllum_commune	Sp1	GGGCGG	780	6	+	light response	light responsiveness
ScC2H2_70	Schizophyllum_commune	ABRE	ACGTG	128	5	-	hormone respone	abscisic acid responsiveness
ScC2H2_70	Schizophyllum_commune	ABRE	GCAACGTGTC	193	9	-	hormone respone	abscisic acid responsiveness
ScC2H2_70	Schizophyllum_commune	ABRE	ACGTG	195	5	-	hormone respone	abscisic acid responsiveness
ScC2H2_70	Schizophyllum_commune	ABRE	ACGTG	272	5	+	hormone respone	abscisic acid responsiveness
ScC2H2_70	Schizophyllum_commune	ABRE	ACGTG	1107	5	+	hormone respone	abscisic acid responsiveness
ScC2H2_70	Schizophyllum_commune	ABRE	ACGTG	1511	5	-	hormone respone	abscisic acid responsiveness
ScC2H2_70	Schizophyllum_commune	ABRE	GCCGCGTGGC	1763	9	-	hormone respone	abscisic acid responsiveness
ScC2H2_70	Schizophyllum_commune	MYB	CAACAG	1913	6	-	stress respone	MYB binding site
ScC2H2_70	Schizophyllum_commune	MYB	CAACCA	1927	6	+	stress respone	MYB binding site
ScC2H2_70	Schizophyllum_commune	as-1	TGACG	43	5	-	hormone respone	salicylic acid responsiveness
ScC2H2_70	Schizophyllum_commune	as-1	TGACG	87	5	+	hormone respone	salicylic acid responsiveness
ScC2H2_70	Schizophyllum_commune	as-1	TGACG	753	5	-	hormone respone	salicylic acid responsiveness
ScC2H2_70	Schizophyllum_commune	as-1	TGACG	1574	5	-	hormone respone	salicylic acid responsiveness
SciC2H2_26	Scleroderma_citrinum	ARE	AAACCA	160	6	+	stress respone	anaerobic induction
SciC2H2_26	Scleroderma_citrinum	ARE	AAACCA	223	6	+	stress respone	anaerobic induction
SciC2H2_26	Scleroderma_citrinum	ARE	AAACCA	807	6	+	stress respone	anaerobic induction
SciC2H2_26	Scleroderma_citrinum	ARE	AAACCA	1171	6	+	stress respone	anaerobic induction
SciC2H2_26	Scleroderma_citrinum	MYC	CATTTG	458	6	+	stress respone	MYC binding site
SciC2H2_26	Scleroderma_citrinum	MYC	CATGTG	519	6	+	stress respone	MYC binding site
SciC2H2_26	Scleroderma_citrinum	MYC	CATGTG	1109	6	+	stress respone	MYC binding site
SciC2H2_26	Scleroderma_citrinum	G-box	CACGTC	327	6	-	light response	light responsiveness
SciC2H2_26	Scleroderma_citrinum	G-box	CAGACGTGGCA	1071	10	-	light response	light responsiveness
SciC2H2_26	Scleroderma_citrinum	O2-site	GATGACATGG	260	9	-	growth and development	zein metabolism
SciC2H2_26	Scleroderma_citrinum	TCT-motif	TCTTAC	977	6	+	light response	light responsiveness
SciC2H2_26	Scleroderma_citrinum	TCT-motif	TCTTAC	1331	6	-	light response	light responsiveness
SciC2H2_26	Scleroderma_citrinum	ATCT-motif	AATCTAATCC	915	9	+	light response	light responsiveness
SciC2H2_26	Scleroderma_citrinum	WRE3	CCACCT	1073	6	+	stress respone	wound responsive element
SciC2H2_26	Scleroderma_citrinum	WRE3	CCACCT	1992	6	+	stress respone	wound responsive element
SciC2H2_26	Scleroderma_citrinum	CCAAT-box	CAACGG	1566	6	+	stress respone	MYBHv1 binding site
SciC2H2_26	Scleroderma_citrinum	CAT-box	GCCACT	84	6	+	growth and development	meristem
SciC2H2_26	Scleroderma_citrinum	CAT-box	GCCACT	581	6	-	growth and development	meristem
SciC2H2_26	Scleroderma_citrinum	GC-motif	AGCGCGCCG	299	9	+	stress respone	anoxic specific inducibility element GC-motif
SciC2H2_26	Scleroderma_citrinum	LTR	CCGAAA	305	6	+	stress respone	low-temperature responsiveness
SciC2H2_26	Scleroderma_citrinum	dOCT	CACGGATC	1917	8	-	growth and development	meristem
SciC2H2_26	Scleroderma_citrinum	TCCC-motif	TCTCCCT	1007	7	+	light response	light responsiveness
SciC2H2_26	Scleroderma_citrinum	TCCC-motif	TCTCCCT	1526	7	+	light response	light responsiveness
SciC2H2_26	Scleroderma_citrinum	G-box	CACGTT	33	6	+	light response	light responsiveness
SciC2H2_26	Scleroderma_citrinum	as-1	TGACG	74	5	-	hormone respone	salicylic acid responsiveness
SciC2H2_26	Scleroderma_citrinum	as-1	TGACG	175	5	-	hormone respone	salicylic acid responsiveness
SciC2H2_26	Scleroderma_citrinum	as-1	TGACG	504	5	-	hormone respone	salicylic acid responsiveness
SciC2H2_26	Scleroderma_citrinum	as-1	TGACG	541	5	+	hormone respone	salicylic acid responsiveness
SciC2H2_26	Scleroderma_citrinum	as-1	TGACG	967	5	+	hormone respone	salicylic acid responsiveness
SciC2H2_26	Scleroderma_citrinum	as-1	TGACG	1034	5	-	hormone respone	salicylic acid responsiveness
SciC2H2_26	Scleroderma_citrinum	as-1	TGACG	1541	5	+	hormone respone	salicylic acid responsiveness
SciC2H2_26	Scleroderma_citrinum	ABRE	GCAACGTGTC	31	9	-	hormone respone	abscisic acid responsiveness
SciC2H2_26	Scleroderma_citrinum	ABRE	ACGTG	33	5	-	hormone respone	abscisic acid responsiveness
SciC2H2_26	Scleroderma_citrinum	ABRE	GCAACGTGTC	325	9	+	hormone respone	abscisic acid responsiveness
SciC2H2_26	Scleroderma_citrinum	ABRE	ACGTG	328	5	+	hormone respone	abscisic acid responsiveness
SciC2H2_26	Scleroderma_citrinum	CGTCA-motif	CGTCA	74	5	+	hormone respone	MeJA-responsiveness
SciC2H2_26	Scleroderma_citrinum	CGTCA-motif	CGTCA	175	5	+	hormone respone	MeJA-responsiveness
SciC2H2_26	Scleroderma_citrinum	CGTCA-motif	CGTCA	504	5	+	hormone respone	MeJA-responsiveness
SciC2H2_26	Scleroderma_citrinum	CGTCA-motif	CGTCA	541	5	-	hormone respone	MeJA-responsiveness
SciC2H2_26	Scleroderma_citrinum	CGTCA-motif	CGTCA	967	5	-	hormone respone	MeJA-responsiveness
SciC2H2_26	Scleroderma_citrinum	CGTCA-motif	CGTCA	1034	5	+	hormone respone	MeJA-responsiveness
SciC2H2_26	Scleroderma_citrinum	CGTCA-motif	CGTCA	1541	5	-	hormone respone	MeJA-responsiveness
SciC2H2_26	Scleroderma_citrinum	STRE	AGGGG	934	5	-	stress respone	stress response element
SciC2H2_26	Scleroderma_citrinum	STRE	AGGGG	1093	5	-	stress respone	stress response element
SciC2H2_26	Scleroderma_citrinum	TGACG-motif	TGACG	74	5	-	hormone respone	MeJA-responsiveness
SciC2H2_26	Scleroderma_citrinum	TGACG-motif	TGACG	175	5	-	hormone respone	MeJA-responsiveness
SciC2H2_26	Scleroderma_citrinum	TGACG-motif	TGACG	504	5	-	hormone respone	MeJA-responsiveness
SciC2H2_26	Scleroderma_citrinum	TGACG-motif	TGACG	541	5	+	hormone respone	MeJA-responsiveness
SciC2H2_26	Scleroderma_citrinum	TGACG-motif	TGACG	967	5	+	hormone respone	MeJA-responsiveness
SciC2H2_26	Scleroderma_citrinum	TGACG-motif	TGACG	1034	5	-	hormone respone	MeJA-responsiveness
SciC2H2_26	Scleroderma_citrinum	TGACG-motif	TGACG	1541	5	+	hormone respone	MeJA-responsiveness
SciC2H2_26	Scleroderma_citrinum	MYB recognition site	CCGTTG	1566	6	-	stress respone	MYB binding site
SciC2H2_33	Scleroderma_citrinum	TCA-element	CCATCTTTTT	1169	9	+	hormone respone	salicylic acid responsiveness
SciC2H2_33	Scleroderma_citrinum	G-box	CACGTG	1984	6	-	light response	light responsiveness
SciC2H2_33	Scleroderma_citrinum	AAGAA-motif	GAAAGAA	423	7	+	growth and development	cis-element involved in seed specific expression
SciC2H2_33	Scleroderma_citrinum	Box 4	ATTAAT	1866	6	-	light response	light responsiveness
SciC2H2_33	Scleroderma_citrinum	W box	TTGACC	18	6	-	stress respone	Fungal elicitor responsive element;wound responsive
SciC2H2_33	Scleroderma_citrinum	W box	TTGACC	848	6	+	stress respone	Fungal elicitor responsive element;wound responsive
SciC2H2_33	Scleroderma_citrinum	WUN-motif	CAATTACAT	552	9	+	stress respone	wound responsive element
SciC2H2_33	Scleroderma_citrinum	MYC	CATTTG	1249	6	-	stress respone	MYC binding site
SciC2H2_33	Scleroderma_citrinum	MYC	CAATTG	1781	6	-	stress respone	MYC binding site
SciC2H2_33	Scleroderma_citrinum	dOCT	CACGGATC	1281	8	+	growth and development	meristem
SciC2H2_33	Scleroderma_citrinum	G-box	CACGTT	156	6	-	light response	light responsiveness
SciC2H2_33	Scleroderma_citrinum	G-box	CACGTT	1058	6	+	light response	light responsiveness
SciC2H2_33	Scleroderma_citrinum	G-box	CACGTG	1984	6	-	light response	light responsiveness
SciC2H2_33	Scleroderma_citrinum	GC-motif	CCCCCG	1924	6	+	stress respone	anoxic specific inducibility element GC-motif
SciC2H2_33	Scleroderma_citrinum	LTR	CCGAAA	406	6	-	stress respone	low-temperature responsiveness
SciC2H2_33	Scleroderma_citrinum	LTR	CCGAAA	1901	6	-	stress respone	low-temperature responsiveness
SciC2H2_33	Scleroderma_citrinum	LTR	CCGAAA	1927	6	+	stress respone	low-temperature responsiveness
SciC2H2_33	Scleroderma_citrinum	CCAAT-box	CAACGG	543	6	+	stress respone	MYBHv1 binding site
SciC2H2_33	Scleroderma_citrinum	CCAAT-box	CAACGG	1103	6	-	stress respone	MYBHv1 binding site
SciC2H2_33	Scleroderma_citrinum	CAT-box	GCCACT	136	6	-	growth and development	meristem
SciC2H2_33	Scleroderma_citrinum	CAT-box	GCCACT	1537	6	-	growth and development	meristem
SciC2H2_33	Scleroderma_citrinum	ERE	ATTTTAAA	1579	8	-	hormone respone	ethylene response element
SciC2H2_33	Scleroderma_citrinum	WRE3	CCACCT	676	6	-	stress respone	wound responsive element
SciC2H2_33	Scleroderma_citrinum	TGA-element	AACGAC	1048	6	-	hormone respone	auxin responsiveness
SciC2H2_33	Scleroderma_citrinum	ABRE	GACACGTGGC	39	9	-	hormone respone	abscisic acid responsiveness
SciC2H2_33	Scleroderma_citrinum	ABRE	ACGTG	157	5	+	hormone respone	abscisic acid responsiveness
SciC2H2_33	Scleroderma_citrinum	ABRE	ACGTG	1058	5	-	hormone respone	abscisic acid responsiveness
SciC2H2_33	Scleroderma_citrinum	ABRE	TACGGTC	1650	7	-	hormone respone	abscisic acid responsiveness
SciC2H2_33	Scleroderma_citrinum	ABRE	CACGTG	1984	6	-	hormone respone	abscisic acid responsiveness
SciC2H2_33	Scleroderma_citrinum	ABRE	ACGTG	1985	5	+	hormone respone	abscisic acid responsiveness
SciC2H2_33	Scleroderma_citrinum	MYB	CAACCA	1839	6	-	stress respone	MYB binding site
SciC2H2_33	Scleroderma_citrinum	MYB	CAACCA	1889	6	-	stress respone	MYB binding site
SciC2H2_33	Scleroderma_citrinum	Gap-box	CAAATGAA(A/G)A	1249	9	+	light response	light responsiveness
SciC2H2_33	Scleroderma_citrinum	as-1	TGACG	1918	5	+	hormone respone	salicylic acid responsiveness
SciC2H2_33	Scleroderma_citrinum	MBS	CAACTG	332	6	-	stress respone	drought-inducibility
SciC2H2_33	Scleroderma_citrinum	MBS	CAACTG	617	6	-	stress respone	drought-inducibility
SciC2H2_33	Scleroderma_citrinum	MBS	CAACTG	923	6	+	stress respone	drought-inducibility
SciC2H2_33	Scleroderma_citrinum	TCA	TCATCTTCAT	1658	9	-	hormone respone	salicylic acid responsiveness
SciC2H2_33	Scleroderma_citrinum	MYB recognition site	CCGTTG	543	6	-	stress respone	MYB binding site
SciC2H2_33	Scleroderma_citrinum	MYB recognition site	CCGTTG	1103	6	+	stress respone	MYB binding site
SciC2H2_33	Scleroderma_citrinum	TGACG-motif	TGACG	1918	5	+	hormone respone	MeJA-responsiveness
SciC2H2_33	Scleroderma_citrinum	P-box	CCTTTTG	388	7	+	hormone respone	gibberellin-responsiveness
SciC2H2_33	Scleroderma_citrinum	STRE	AGGGG	694	5	+	stress respone	stress response element
SciC2H2_33	Scleroderma_citrinum	STRE	AGGGG	1933	5	-	stress respone	stress response element
SciC2H2_33	Scleroderma_citrinum	CGTCA-motif	CGTCA	1918	5	-	hormone respone	MeJA-responsiveness
SeC2H2_9	Sarcomyxa_edulis	CARE	CAACTCCC	663	8	+	hormone respone	gibberellin-responsiveness
SeC2H2_9	Sarcomyxa_edulis	ABRE3a	TACGTG	1083	6	-	light response	light responsiveness
SeC2H2_9	Sarcomyxa_edulis	ABRE3a	TACGTG	1251	6	+	light response	light responsiveness
SeC2H2_9	Sarcomyxa_edulis	MYB recognition site	CCGTTG	79	6	-	stress respone	MYB binding site
SeC2H2_9	Sarcomyxa_edulis	STRE	AGGGG	355	5	+	stress respone	stress response element
SeC2H2_9	Sarcomyxa_edulis	CGTCA-motif	CGTCA	626	5	-	hormone respone	MeJA-responsiveness
SeC2H2_9	Sarcomyxa_edulis	CGTCA-motif	CGTCA	1043	5	+	hormone respone	MeJA-responsiveness
SeC2H2_9	Sarcomyxa_edulis	CGTCA-motif	CGTCA	1080	5	+	hormone respone	MeJA-responsiveness
SeC2H2_9	Sarcomyxa_edulis	CGTCA-motif	CGTCA	1848	5	+	hormone respone	MeJA-responsiveness
SeC2H2_9	Sarcomyxa_edulis	TGACG-motif	TGACG	626	5	+	hormone respone	MeJA-responsiveness
SeC2H2_9	Sarcomyxa_edulis	TGACG-motif	TGACG	1043	5	-	hormone respone	MeJA-responsiveness
SeC2H2_9	Sarcomyxa_edulis	TGACG-motif	TGACG	1080	5	-	hormone respone	MeJA-responsiveness
SeC2H2_9	Sarcomyxa_edulis	TGACG-motif	TGACG	1848	5	-	hormone respone	MeJA-responsiveness
SeC2H2_9	Sarcomyxa_edulis	ABRE	CGTACGTGCA	155	9	-	hormone respone	abscisic acid responsiveness
SeC2H2_9	Sarcomyxa_edulis	ABRE	ACGTG	1083	5	-	hormone respone	abscisic acid responsiveness
SeC2H2_9	Sarcomyxa_edulis	ABRE	ACGTG	1252	5	+	hormone respone	abscisic acid responsiveness
SeC2H2_9	Sarcomyxa_edulis	ABRE	ACGTG	1777	5	-	hormone respone	abscisic acid responsiveness
SeC2H2_9	Sarcomyxa_edulis	ABRE	CACGTG	1967	6	-	hormone respone	abscisic acid responsiveness
SeC2H2_9	Sarcomyxa_edulis	ABRE	ACGTG	1968	5	+	hormone respone	abscisic acid responsiveness
SeC2H2_9	Sarcomyxa_edulis	TGA-element	AACGAC	73	6	+	hormone respone	auxin responsiveness
SeC2H2_9	Sarcomyxa_edulis	TGA-element	AACGAC	1705	6	-	hormone respone	auxin responsiveness
SeC2H2_9	Sarcomyxa_edulis	as-1	TGACG	626	5	+	hormone respone	salicylic acid responsiveness
SeC2H2_9	Sarcomyxa_edulis	as-1	TGACG	1043	5	-	hormone respone	salicylic acid responsiveness
SeC2H2_9	Sarcomyxa_edulis	as-1	TGACG	1080	5	-	hormone respone	salicylic acid responsiveness
SeC2H2_9	Sarcomyxa_edulis	as-1	TGACG	1848	5	-	hormone respone	salicylic acid responsiveness
SeC2H2_9	Sarcomyxa_edulis	box S	AGCCACC	1469	7	+	stress respone	elicitation; wounding and pathogen responsievness
SeC2H2_9	Sarcomyxa_edulis	box S	AGCCACC	1961	7	+	stress respone	elicitation; wounding and pathogen responsievness
SeC2H2_9	Sarcomyxa_edulis	GATA-motif	GATAGGA	673	7	-	light response	light responsiveness
SeC2H2_9	Sarcomyxa_edulis	GATA-motif	GATAGGA	880	7	+	light response	light responsiveness
SeC2H2_9	Sarcomyxa_edulis	GATA-motif	GATAGGA	885	7	+	light response	light responsiveness
SeC2H2_9	Sarcomyxa_edulis	GATA-motif	AAGATAAGATT	1555	10	-	light response	light responsiveness
SeC2H2_9	Sarcomyxa_edulis	G-box	CACGTG	1967	6	-	light response	light responsiveness
SeC2H2_9	Sarcomyxa_edulis	WRE3	CCACCT	1512	6	+	stress respone	wound responsive element
SeC2H2_9	Sarcomyxa_edulis	WRE3	CCACCT	1527	6	+	stress respone	wound responsive element
SeC2H2_9	Sarcomyxa_edulis	WRE3	CCACCT	1863	6	+	stress respone	wound responsive element
SeC2H2_9	Sarcomyxa_edulis	WRE3	CCACCT	1914	6	+	stress respone	wound responsive element
SeC2H2_9	Sarcomyxa_edulis	CCAAT-box	CAACGG	79	6	+	stress respone	MYBHv1 binding site
SeC2H2_9	Sarcomyxa_edulis	CAT-box	GCCACT	857	6	+	growth and development	meristem
SeC2H2_9	Sarcomyxa_edulis	CAT-box	GCCACT	1308	6	+	growth and development	meristem
SeC2H2_9	Sarcomyxa_edulis	CAT-box	GCCACT	1414	6	-	growth and development	meristem
SeC2H2_9	Sarcomyxa_edulis	G-box	CACGAC	511	6	-	light response	light responsiveness
SeC2H2_9	Sarcomyxa_edulis	G-box	TACGTG	1083	6	-	light response	light responsiveness
SeC2H2_9	Sarcomyxa_edulis	G-box	TACGTG	1251	6	+	light response	light responsiveness
SeC2H2_9	Sarcomyxa_edulis	G-box	CACGTC	1777	6	+	light response	light responsiveness
SeC2H2_9	Sarcomyxa_edulis	G-box	CACGTG	1967	6	-	light response	light responsiveness
SeC2H2_9	Sarcomyxa_edulis	TCT-motif	TCTTAC	438	6	+	light response	light responsiveness
SeC2H2_9	Sarcomyxa_edulis	WUN-motif	AAATTTCTT	467	9	+	stress respone	wound responsive element
SeC2H2_9	Sarcomyxa_edulis	DRE core	GCCGAC	1093	6	-	stress respone	dehydration; low-temp; salt stresses
SeC2H2_9	Sarcomyxa_edulis	MBS	CAACTG	1771	6	+	stress respone	drought-inducibility
SeC2H2_9	Sarcomyxa_edulis	TCA	TCATCTTCAT	135	9	+	hormone respone	salicylic acid responsiveness
SeC2H2_9	Sarcomyxa_edulis	GARE-motif	TCTGTTG	748	7	-	hormone respone	gibberellin-responsiveness
SeC2H2_9	Sarcomyxa_edulis	MYB	TAACCA	129	6	-	stress respone	MYB binding site
SeC2H2_9	Sarcomyxa_edulis	MYB	CAACAG	748	6	+	stress respone	MYB binding site
SeC2H2_9	Sarcomyxa_edulis	MYB	CAACCA	1475	6	+	stress respone	MYB binding site
SeC2H2_9	Sarcomyxa_edulis	MRE	AACCTAA	988	7	+	light response	light responsiveness
SeC2H2_9	Sarcomyxa_edulis	AE-box	AGAAACAA	194	8	+	light response	light responsiveness
SeC2H2_9	Sarcomyxa_edulis	LTR	CCGAAA	1048	6	+	stress respone	low-temperature responsiveness
SeC2H2_9	Sarcomyxa_edulis	dOCT	CTCGGATC	180	8	+	growth and development	meristem
SeC2H2_9	Sarcomyxa_edulis	ATC-motif	AGCTATCCA	1386	9	-	light response	light responsiveness
SeC2H2_9	Sarcomyxa_edulis	O2-site	GATGA(C/T)(A/G)TG(A/G)	142	8	+	growth and development	zein metabolism
SeC2H2_9	Sarcomyxa_edulis	O2-site	GATGA(C/T)(A/G)TG(A/G)	457	8	-	growth and development	zein metabolism
SeC2H2_9	Sarcomyxa_edulis	O2-site	GATGATGTGG	1980	9	-	growth and development	zein metabolism
SeC2H2_9	Sarcomyxa_edulis	AAGAA-motif	GAAAGAA	471	7	-	growth and development	cis-element involved in seed specific expression
SeC2H2_9	Sarcomyxa_edulis	AAGAA-motif	GAAAGAA	539	7	+	growth and development	cis-element involved in seed specific expression
SeC2H2_9	Sarcomyxa_edulis	AAGAA-motif	gGTAAAGAAA	1815	9	-	growth and development	cis-element involved in seed specific expression
SeC2H2_9	Sarcomyxa_edulis	TCA-element	CCATCTTTTT	574	9	-	hormone respone	salicylic acid responsiveness
SeC2H2_9	Sarcomyxa_edulis	TC-rich repeats	GTTTTCTTAC	732	9	+	stress respone	defense and stress responsiveness
SeC2H2_9	Sarcomyxa_edulis	MYC	CATGTG	1107	6	+	stress respone	MYC binding site
SeC2H2_9	Sarcomyxa_edulis	MYC	CATTTG	1328	6	-	stress respone	MYC binding site
SeC2H2_9	Sarcomyxa_edulis	MYC	CATTTG	1335	6	+	stress respone	MYC binding site
SeC2H2_9	Sarcomyxa_edulis	MYC	CATTTG	1397	6	+	stress respone	MYC binding site
SlC2H2_27	Suillus_luteus	TCT-motif	TCTTAC	843	6	-	light response	light responsiveness
SlC2H2_27	Suillus_luteus	O2-site	GATGACATGG	341	9	-	growth and development	zein metabolism
SlC2H2_27	Suillus_luteus	O2-site	GATGATGTGG	1244	9	+	growth and development	zein metabolism
SlC2H2_27	Suillus_luteus	AAGAA-motif	GAAAGAA	1878	7	+	growth and development	cis-element involved in seed specific expression
SlC2H2_27	Suillus_luteus	G-box	CACGTG	50	6	+	light response	light responsiveness
SlC2H2_27	Suillus_luteus	G-box	CACGTC	1236	6	-	light response	light responsiveness
SlC2H2_27	Suillus_luteus	G-box	CACGTC	1247	6	-	light response	light responsiveness
SlC2H2_27	Suillus_luteus	G-box	CACGAC	1284	6	+	light response	light responsiveness
SlC2H2_27	Suillus_luteus	ARE	AAACCA	1031	6	+	stress respone	anaerobic induction
SlC2H2_27	Suillus_luteus	ARE	AAACCA	1721	6	-	stress respone	anaerobic induction
SlC2H2_27	Suillus_luteus	MYC	CAATTG	1009	6	-	stress respone	MYC binding site
SlC2H2_27	Suillus_luteus	MYC	CATTTG	1341	6	+	stress respone	MYC binding site
SlC2H2_27	Suillus_luteus	G-box	CACGTG	50	6	+	light response	light responsiveness
SlC2H2_27	Suillus_luteus	G-box	CACGTT	275	6	-	light response	light responsiveness
SlC2H2_27	Suillus_luteus	LTR	CCGAAA	885	6	+	stress respone	low-temperature responsiveness
SlC2H2_27	Suillus_luteus	GATA-motif	GATAGGA	1578	7	+	light response	light responsiveness
SlC2H2_27	Suillus_luteus	GATA-motif	GATAGGA	1867	7	+	light response	light responsiveness
SlC2H2_27	Suillus_luteus	GC-motif	CCCCCG	616	6	-	stress respone	anoxic specific inducibility element GC-motif
SlC2H2_27	Suillus_luteus	GC-motif	CCCCCG	974	6	+	stress respone	anoxic specific inducibility element GC-motif
SlC2H2_27	Suillus_luteus	GC-motif	CCCCCG	1612	6	-	stress respone	anoxic specific inducibility element GC-motif
SlC2H2_27	Suillus_luteus	CCAAT-box	CAACGG	502	6	-	stress respone	MYBHv1 binding site
SlC2H2_27	Suillus_luteus	CCAAT-box	CAACGG	1310	6	-	stress respone	MYBHv1 binding site
SlC2H2_27	Suillus_luteus	CCAAT-box	CAACGG	1586	6	-	stress respone	MYBHv1 binding site
SlC2H2_27	Suillus_luteus	ABRE	CACGTG	50	6	+	hormone respone	abscisic acid responsiveness
SlC2H2_27	Suillus_luteus	ABRE	ACGTG	51	5	+	hormone respone	abscisic acid responsiveness
SlC2H2_27	Suillus_luteus	ABRE	ACGTG	276	5	+	hormone respone	abscisic acid responsiveness
SlC2H2_27	Suillus_luteus	ABRE	ACGTG	1237	5	+	hormone respone	abscisic acid responsiveness
SlC2H2_27	Suillus_luteus	ABRE	ACGTG	1248	5	+	hormone respone	abscisic acid responsiveness
SlC2H2_27	Suillus_luteus	TGA-element	AACGAC	418	6	+	hormone respone	auxin responsiveness
SlC2H2_27	Suillus_luteus	Sp1	GGGCGG	85	6	+	light response	light responsiveness
SlC2H2_27	Suillus_luteus	GT1-motif	GGTTAA	1968	6	-	light response	light responsiveness
SlC2H2_27	Suillus_luteus	as-1	TGACG	205	5	+	hormone respone	salicylic acid responsiveness
SlC2H2_27	Suillus_luteus	as-1	TGACG	372	5	+	hormone respone	salicylic acid responsiveness
SlC2H2_27	Suillus_luteus	as-1	TGACG	482	5	-	hormone respone	salicylic acid responsiveness
SlC2H2_27	Suillus_luteus	as-1	TGACG	494	5	+	hormone respone	salicylic acid responsiveness
SlC2H2_27	Suillus_luteus	as-1	TGACG	1246	5	+	hormone respone	salicylic acid responsiveness
SlC2H2_27	Suillus_luteus	as-1	TGACG	1398	5	-	hormone respone	salicylic acid responsiveness
SlC2H2_27	Suillus_luteus	as-1	TGACG	1473	5	-	hormone respone	salicylic acid responsiveness
SlC2H2_27	Suillus_luteus	MYB	TAACCA	427	6	-	stress respone	MYB binding site
SlC2H2_27	Suillus_luteus	MYB	CAACAG	523	6	-	stress respone	MYB binding site
SlC2H2_27	Suillus_luteus	MYB	CAACAG	729	6	-	stress respone	MYB binding site
SlC2H2_27	Suillus_luteus	MYB	CAACAG	804	6	-	stress respone	MYB binding site
SlC2H2_27	Suillus_luteus	TCA	TCATCTTCAT	584	9	-	hormone respone	salicylic acid responsiveness
SlC2H2_27	Suillus_luteus	MYB recognition site	CCGTTG	502	6	+	stress respone	MYB binding site
SlC2H2_27	Suillus_luteus	MYB recognition site	CCGTTG	1310	6	+	stress respone	MYB binding site
SlC2H2_27	Suillus_luteus	MYB recognition site	CCGTTG	1586	6	+	stress respone	MYB binding site
SlC2H2_27	Suillus_luteus	CARE	CAACTCCC	109	8	+	hormone respone	gibberellin-responsiveness
SlC2H2_27	Suillus_luteus	CARE	CAACTCAC	291	8	-	hormone respone	gibberellin-responsiveness
SlC2H2_27	Suillus_luteus	CARE	CAACTCAC	1383	8	-	hormone respone	gibberellin-responsiveness
SlC2H2_27	Suillus_luteus	TGACG-motif	TGACG	205	5	+	hormone respone	MeJA-responsiveness
SlC2H2_27	Suillus_luteus	TGACG-motif	TGACG	372	5	+	hormone respone	MeJA-responsiveness
SlC2H2_27	Suillus_luteus	TGACG-motif	TGACG	482	5	-	hormone respone	MeJA-responsiveness
SlC2H2_27	Suillus_luteus	TGACG-motif	TGACG	494	5	+	hormone respone	MeJA-responsiveness
SlC2H2_27	Suillus_luteus	TGACG-motif	TGACG	1246	5	+	hormone respone	MeJA-responsiveness
SlC2H2_27	Suillus_luteus	TGACG-motif	TGACG	1398	5	-	hormone respone	MeJA-responsiveness
SlC2H2_27	Suillus_luteus	TGACG-motif	TGACG	1473	5	-	hormone respone	MeJA-responsiveness
SlC2H2_27	Suillus_luteus	STRE	AGGGG	247	5	+	stress respone	stress response element
SlC2H2_27	Suillus_luteus	STRE	AGGGG	684	5	-	stress respone	stress response element
SlC2H2_27	Suillus_luteus	STRE	AGGGG	789	5	+	stress respone	stress response element
SlC2H2_27	Suillus_luteus	STRE	AGGGG	1123	5	+	stress respone	stress response element
SlC2H2_27	Suillus_luteus	STRE	AGGGG	1302	5	-	stress respone	stress response element
SlC2H2_27	Suillus_luteus	STRE	AGGGG	1461	5	+	stress respone	stress response element
SlC2H2_27	Suillus_luteus	STRE	AGGGG	1901	5	+	stress respone	stress response element
SlC2H2_27	Suillus_luteus	CGTCA-motif	CGTCA	205	5	-	hormone respone	MeJA-responsiveness
SlC2H2_27	Suillus_luteus	CGTCA-motif	CGTCA	372	5	-	hormone respone	MeJA-responsiveness
SlC2H2_27	Suillus_luteus	CGTCA-motif	CGTCA	482	5	+	hormone respone	MeJA-responsiveness
SlC2H2_27	Suillus_luteus	CGTCA-motif	CGTCA	494	5	-	hormone respone	MeJA-responsiveness
SlC2H2_27	Suillus_luteus	CGTCA-motif	CGTCA	1246	5	-	hormone respone	MeJA-responsiveness
SlC2H2_27	Suillus_luteus	CGTCA-motif	CGTCA	1398	5	+	hormone respone	MeJA-responsiveness
SlC2H2_27	Suillus_luteus	CGTCA-motif	CGTCA	1473	5	+	hormone respone	MeJA-responsiveness
SrC2H2_17	Sporisorium_reilianum	GATA-motif	AAGGATAAGG	48	9	-	light response	light responsiveness
SrC2H2_17	Sporisorium_reilianum	LTR	CCGAAA	153	6	-	stress respone	low-temperature responsiveness
SrC2H2_17	Sporisorium_reilianum	LTR	CCGAAA	1128	6	-	stress respone	low-temperature responsiveness
SrC2H2_17	Sporisorium_reilianum	CCAAT-box	CAACGG	130	6	-	stress respone	MYBHv1 binding site
SrC2H2_17	Sporisorium_reilianum	CCAAT-box	CAACGG	1079	6	+	stress respone	MYBHv1 binding site
SrC2H2_17	Sporisorium_reilianum	CCAAT-box	CAACGG	1313	6	+	stress respone	MYBHv1 binding site
SrC2H2_17	Sporisorium_reilianum	CAT-box	GCCACT	26	6	+	growth and development	meristem
SrC2H2_17	Sporisorium_reilianum	CAT-box	GCCACT	1097	6	+	growth and development	meristem
SrC2H2_17	Sporisorium_reilianum	CAT-box	GCCACT	1259	6	+	growth and development	meristem
SrC2H2_17	Sporisorium_reilianum	WRE3	CCACCT	188	6	+	stress respone	wound responsive element
SrC2H2_17	Sporisorium_reilianum	WRE3	CCACCT	1184	6	+	stress respone	wound responsive element
SrC2H2_17	Sporisorium_reilianum	G-box	CACGTC	1625	6	+	light response	light responsiveness
SrC2H2_17	Sporisorium_reilianum	O2-site	GATGACATGG	1307	9	-	growth and development	zein metabolism
SrC2H2_17	Sporisorium_reilianum	MYC	CATTTG	221	6	+	stress respone	MYC binding site
SrC2H2_17	Sporisorium_reilianum	MYC	CATTTG	415	6	+	stress respone	MYC binding site
SrC2H2_17	Sporisorium_reilianum	WUN-motif	CCATTTCAA	418	9	-	stress respone	wound responsive element
SrC2H2_17	Sporisorium_reilianum	MYB recognition site	CCGTTG	130	6	+	stress respone	MYB binding site
SrC2H2_17	Sporisorium_reilianum	MYB recognition site	CCGTTG	1079	6	-	stress respone	MYB binding site
SrC2H2_17	Sporisorium_reilianum	MYB recognition site	CCGTTG	1313	6	-	stress respone	MYB binding site
SrC2H2_17	Sporisorium_reilianum	A-box	CCGTCC	853	6	+	light response	light responsiveness
SrC2H2_17	Sporisorium_reilianum	A-box	CCGTCC	1655	6	+	light response	light responsiveness
SrC2H2_17	Sporisorium_reilianum	TGACG-motif	TGACG	879	5	-	hormone respone	MeJA-responsiveness
SrC2H2_17	Sporisorium_reilianum	TGACG-motif	TGACG	1711	5	-	hormone respone	MeJA-responsiveness
SrC2H2_17	Sporisorium_reilianum	TGACG-motif	TGACG	1835	5	-	hormone respone	MeJA-responsiveness
SrC2H2_17	Sporisorium_reilianum	TGACG-motif	TGACG	1889	5	+	hormone respone	MeJA-responsiveness
SrC2H2_17	Sporisorium_reilianum	DRE core	GCCGAC	1153	6	-	stress respone	dehydration; low-temp; salt stresses
SrC2H2_17	Sporisorium_reilianum	DRE core	GCCGAC	1577	6	+	stress respone	dehydration; low-temp; salt stresses
SrC2H2_17	Sporisorium_reilianum	DRE core	GCCGAC	1873	6	-	stress respone	dehydration; low-temp; salt stresses
SrC2H2_17	Sporisorium_reilianum	CGTCA-motif	CGTCA	879	5	+	hormone respone	MeJA-responsiveness
SrC2H2_17	Sporisorium_reilianum	CGTCA-motif	CGTCA	1711	5	+	hormone respone	MeJA-responsiveness
SrC2H2_17	Sporisorium_reilianum	CGTCA-motif	CGTCA	1835	5	+	hormone respone	MeJA-responsiveness
SrC2H2_17	Sporisorium_reilianum	CGTCA-motif	CGTCA	1889	5	-	hormone respone	MeJA-responsiveness
SrC2H2_17	Sporisorium_reilianum	ABRE	GCCGCGTGGC	363	9	+	hormone respone	abscisic acid responsiveness
SrC2H2_17	Sporisorium_reilianum	ABRE	TACGGTC	383	7	+	hormone respone	abscisic acid responsiveness
SrC2H2_17	Sporisorium_reilianum	ABRE	ACGTG	1625	5	-	hormone respone	abscisic acid responsiveness
SrC2H2_17	Sporisorium_reilianum	Sp1	GGGCGG	965	6	-	light response	light responsiveness
SrC2H2_17	Sporisorium_reilianum	MYB	CAACAG	30	6	-	stress respone	MYB binding site
SrC2H2_17	Sporisorium_reilianum	MYB	CAACCA	871	6	-	stress respone	MYB binding site
SrC2H2_17	Sporisorium_reilianum	MYB	CAACCA	886	6	+	stress respone	MYB binding site
SrC2H2_17	Sporisorium_reilianum	as-1	TGACG	879	5	-	hormone respone	salicylic acid responsiveness
SrC2H2_17	Sporisorium_reilianum	as-1	TGACG	1711	5	-	hormone respone	salicylic acid responsiveness
SrC2H2_17	Sporisorium_reilianum	as-1	TGACG	1835	5	-	hormone respone	salicylic acid responsiveness
SrC2H2_17	Sporisorium_reilianum	as-1	TGACG	1889	5	+	hormone respone	salicylic acid responsiveness
SrC2H2_17	Sporisorium_reilianum	MBS	CAACTG	1937	6	+	stress respone	drought-inducibility
SrC2H2_17	Sporisorium_reilianum	TCA	TCATCTTCAT	1548	9	+	hormone respone	salicylic acid responsiveness
SrC2H2_17	Sporisorium_reilianum	TCA	TCATCTTCAT	1713	9	+	hormone respone	salicylic acid responsiveness
TfC2H2_13	Tricholoma_furcatifolium	G-box	CACGTC	42	6	-	light response	light responsiveness
TfC2H2_13	Tricholoma_furcatifolium	G-box	CACGAC	993	6	+	light response	light responsiveness
TfC2H2_13	Tricholoma_furcatifolium	G-box	CACGTC	1370	6	+	light response	light responsiveness
TfC2H2_13	Tricholoma_furcatifolium	G-box	CACGTC	1543	6	+	light response	light responsiveness
TfC2H2_13	Tricholoma_furcatifolium	G-box	CACGTC	1549	6	+	light response	light responsiveness
TfC2H2_13	Tricholoma_furcatifolium	G-box	CACGTC	1555	6	+	light response	light responsiveness
TfC2H2_13	Tricholoma_furcatifolium	G-box	CACGTC	1651	6	-	light response	light responsiveness
TfC2H2_13	Tricholoma_furcatifolium	G-box	TAACACGTAG	1680	9	-	light response	light responsiveness
TfC2H2_13	Tricholoma_furcatifolium	G-box	TACGTG	1681	6	+	light response	light responsiveness
TfC2H2_13	Tricholoma_furcatifolium	G-box	CACGAC	1910	6	+	light response	light responsiveness
TfC2H2_13	Tricholoma_furcatifolium	O2-site	GATGATGTGG	1137	9	+	growth and development	zein metabolism
TfC2H2_13	Tricholoma_furcatifolium	Box 4	ATTAAT	296	6	+	light response	light responsiveness
TfC2H2_13	Tricholoma_furcatifolium	ARE	AAACCA	167	6	+	stress respone	anaerobic induction
TfC2H2_13	Tricholoma_furcatifolium	ARE	AAACCA	711	6	+	stress respone	anaerobic induction
TfC2H2_13	Tricholoma_furcatifolium	MYC	CAATTG	132	6	+	stress respone	MYC binding site
TfC2H2_13	Tricholoma_furcatifolium	MYC	CATGTG	345	6	+	stress respone	MYC binding site
TfC2H2_13	Tricholoma_furcatifolium	G-box	CACGTT	1325	6	-	light response	light responsiveness
TfC2H2_13	Tricholoma_furcatifolium	GATA-motif	GATAGGG	209	7	-	light response	light responsiveness
TfC2H2_13	Tricholoma_furcatifolium	GC-motif	CCCCCG	249	6	+	stress respone	anoxic specific inducibility element GC-motif
TfC2H2_13	Tricholoma_furcatifolium	CCAAT-box	CAACGG	252	6	-	stress respone	MYBHv1 binding site
TfC2H2_13	Tricholoma_furcatifolium	CAT-box	GCCACT	1486	6	+	growth and development	meristem
TfC2H2_13	Tricholoma_furcatifolium	ATCT-motif	AATCTAATCC	123	9	+	light response	light responsiveness
TfC2H2_13	Tricholoma_furcatifolium	GCN4_motif	TGAGTCA	626	7	-	growth and development	endosperm
TfC2H2_13	Tricholoma_furcatifolium	ABRE	ACGTG	43	5	+	hormone respone	abscisic acid responsiveness
TfC2H2_13	Tricholoma_furcatifolium	ABRE	ACGTG	1326	5	+	hormone respone	abscisic acid responsiveness
TfC2H2_13	Tricholoma_furcatifolium	ABRE	ACGTG	1370	5	-	hormone respone	abscisic acid responsiveness
TfC2H2_13	Tricholoma_furcatifolium	ABRE	ACGTG	1543	5	-	hormone respone	abscisic acid responsiveness
TfC2H2_13	Tricholoma_furcatifolium	ABRE	ACGTG	1549	5	-	hormone respone	abscisic acid responsiveness
TfC2H2_13	Tricholoma_furcatifolium	ABRE	ACGTG	1555	5	-	hormone respone	abscisic acid responsiveness
TfC2H2_13	Tricholoma_furcatifolium	ABRE	ACGTG	1652	5	+	hormone respone	abscisic acid responsiveness
TfC2H2_13	Tricholoma_furcatifolium	ABRE	ACGTG	1682	5	+	hormone respone	abscisic acid responsiveness
TfC2H2_13	Tricholoma_furcatifolium	Sp1	GGGCGG	1439	6	-	light response	light responsiveness
TfC2H2_13	Tricholoma_furcatifolium	GT1-motif	GGTTAA	875	6	-	light response	light responsiveness
TfC2H2_13	Tricholoma_furcatifolium	MYB	CAACAG	1393	6	-	stress respone	MYB binding site
TfC2H2_13	Tricholoma_furcatifolium	MYB	CAACCA	1522	6	+	stress respone	MYB binding site
TfC2H2_13	Tricholoma_furcatifolium	as-1	TGACG	1059	5	-	hormone respone	salicylic acid responsiveness
TfC2H2_13	Tricholoma_furcatifolium	as-1	TGACG	1372	5	-	hormone respone	salicylic acid responsiveness
TfC2H2_13	Tricholoma_furcatifolium	as-1	TGACG	1516	5	-	hormone respone	salicylic acid responsiveness
TfC2H2_13	Tricholoma_furcatifolium	as-1	TGACG	1640	5	-	hormone respone	salicylic acid responsiveness
TfC2H2_13	Tricholoma_furcatifolium	MBS	CAACTG	105	6	-	stress respone	drought-inducibility
TfC2H2_13	Tricholoma_furcatifolium	MBS	CAACTG	1043	6	-	stress respone	drought-inducibility
TfC2H2_13	Tricholoma_furcatifolium	MBS	CAACTG	1431	6	-	stress respone	drought-inducibility
TfC2H2_13	Tricholoma_furcatifolium	TCA	TCATCTTCAT	1123	9	-	hormone respone	salicylic acid responsiveness
TfC2H2_13	Tricholoma_furcatifolium	TCA	TCATCTTCAT	1132	9	-	hormone respone	salicylic acid responsiveness
TfC2H2_13	Tricholoma_furcatifolium	AC-I	(T/C)C(T/C)(C/T)ACC(T/C)ACC	1705	8.5	-	growth and development	Cellular Development
TfC2H2_13	Tricholoma_furcatifolium	ABRE3a	TACGTG	1681	6	+	light response	light responsiveness
TfC2H2_13	Tricholoma_furcatifolium	MYB recognition site	CCGTTG	252	6	+	stress respone	MYB binding site
TfC2H2_13	Tricholoma_furcatifolium	A-box	CCGTCC	1646	6	-	light response	light responsiveness
TfC2H2_13	Tricholoma_furcatifolium	A-box	CCGTCC	1804	6	-	light response	light responsiveness
TfC2H2_13	Tricholoma_furcatifolium	P-box	CCTTTTG	308	7	-	hormone respone	gibberellin-responsiveness
TfC2H2_13	Tricholoma_furcatifolium	TGACG-motif	TGACG	1059	5	-	hormone respone	MeJA-responsiveness
TfC2H2_13	Tricholoma_furcatifolium	TGACG-motif	TGACG	1372	5	-	hormone respone	MeJA-responsiveness
TfC2H2_13	Tricholoma_furcatifolium	TGACG-motif	TGACG	1516	5	-	hormone respone	MeJA-responsiveness
TfC2H2_13	Tricholoma_furcatifolium	TGACG-motif	TGACG	1640	5	-	hormone respone	MeJA-responsiveness
TfC2H2_13	Tricholoma_furcatifolium	DRE core	GCCGAC	1239	6	+	stress respone	dehydration; low-temp; salt stresses
TfC2H2_13	Tricholoma_furcatifolium	CGTCA-motif	CGTCA	1059	5	+	hormone respone	MeJA-responsiveness
TfC2H2_13	Tricholoma_furcatifolium	CGTCA-motif	CGTCA	1372	5	+	hormone respone	MeJA-responsiveness
TfC2H2_13	Tricholoma_furcatifolium	CGTCA-motif	CGTCA	1516	5	+	hormone respone	MeJA-responsiveness
TfC2H2_13	Tricholoma_furcatifolium	CGTCA-motif	CGTCA	1640	5	+	hormone respone	MeJA-responsiveness
TfC2H2_13	Tricholoma_furcatifolium	STRE	AGGGG	573	5	+	stress respone	stress response element
TfC2H2_13	Tricholoma_furcatifolium	STRE	AGGGG	904	5	-	stress respone	stress response element
TfC2H2_13	Tricholoma_furcatifolium	STRE	AGGGG	1027	5	+	stress respone	stress response element
TmC2H2_5	Tremella_mesenterica	Sp1	GGGCGG	492	6	-	light response	light responsiveness
TmC2H2_5	Tremella_mesenterica	ABRE	TACGGTC	790	7	+	hormone respone	abscisic acid responsiveness
TmC2H2_5	Tremella_mesenterica	ABRE	TACGGTC	1386	7	+	hormone respone	abscisic acid responsiveness
TmC2H2_5	Tremella_mesenterica	ABRE	CACGTG	1699	6	-	hormone respone	abscisic acid responsiveness
TmC2H2_5	Tremella_mesenterica	ABRE	ACGTG	1700	5	+	hormone respone	abscisic acid responsiveness
TmC2H2_5	Tremella_mesenterica	TGA-element	AACGAC	1161	6	+	hormone respone	auxin responsiveness
TmC2H2_5	Tremella_mesenterica	circadian	CAAAGATATC	1824	9	+	growth and development	circadian
TmC2H2_5	Tremella_mesenterica	TCA	TCATCTTCAT	403	9	+	hormone respone	salicylic acid responsiveness
TmC2H2_5	Tremella_mesenterica	as-1	TGACG	58	5	+	hormone respone	salicylic acid responsiveness
TmC2H2_5	Tremella_mesenterica	as-1	TGACG	1070	5	-	hormone respone	salicylic acid responsiveness
TmC2H2_5	Tremella_mesenterica	as-1	TGACG	1443	5	-	hormone respone	salicylic acid responsiveness
TmC2H2_5	Tremella_mesenterica	MYB	CAACCA	942	6	-	stress respone	MYB binding site
TmC2H2_5	Tremella_mesenterica	MYB	CAACCA	1628	6	+	stress respone	MYB binding site
TmC2H2_5	Tremella_mesenterica	MYB recognition site	CCGTTG	1685	6	+	stress respone	MYB binding site
TmC2H2_5	Tremella_mesenterica	AC-I	(T/C)C(T/C)(C/T)ACC(T/C)ACC	1013	8.5	-	growth and development	Cellular Development
TmC2H2_5	Tremella_mesenterica	AuxRR-core	GGTCCAT	1839	7	+	hormone respone	auxin responsiveness
TmC2H2_5	Tremella_mesenterica	STRE	AGGGG	1435	5	+	stress respone	stress response element
TmC2H2_5	Tremella_mesenterica	STRE	AGGGG	1448	5	+	stress respone	stress response element
TmC2H2_5	Tremella_mesenterica	CGTCA-motif	CGTCA	58	5	-	hormone respone	MeJA-responsiveness
TmC2H2_5	Tremella_mesenterica	CGTCA-motif	CGTCA	1070	5	+	hormone respone	MeJA-responsiveness
TmC2H2_5	Tremella_mesenterica	CGTCA-motif	CGTCA	1443	5	+	hormone respone	MeJA-responsiveness
TmC2H2_5	Tremella_mesenterica	TGACG-motif	TGACG	58	5	+	hormone respone	MeJA-responsiveness
TmC2H2_5	Tremella_mesenterica	TGACG-motif	TGACG	1070	5	-	hormone respone	MeJA-responsiveness
TmC2H2_5	Tremella_mesenterica	TGACG-motif	TGACG	1443	5	-	hormone respone	MeJA-responsiveness
TmC2H2_5	Tremella_mesenterica	A-box	CCGTCC	694	6	-	light response	light responsiveness
TmC2H2_5	Tremella_mesenterica	A-box	CCGTCC	1674	6	-	light response	light responsiveness
TmC2H2_5	Tremella_mesenterica	O2-site	GATGATGTGG	312	9	+	growth and development	zein metabolism
TmC2H2_5	Tremella_mesenterica	O2-site	GATGATGTGG	913	9	-	growth and development	zein metabolism
TmC2H2_5	Tremella_mesenterica	O2-site	GATGATGTGG	1192	9	+	growth and development	zein metabolism
TmC2H2_5	Tremella_mesenterica	AAGAA-motif	GAAAGAA	616	7	+	growth and development	cis-element involved in seed specific expression
TmC2H2_5	Tremella_mesenterica	G-box	CACGTG	1699	6	-	light response	light responsiveness
TmC2H2_5	Tremella_mesenterica	TCT-motif	TCTTAC	7	6	-	light response	light responsiveness
TmC2H2_5	Tremella_mesenterica	TCT-motif	TCTTAC	1267	6	-	light response	light responsiveness
TmC2H2_5	Tremella_mesenterica	TC-rich repeats	GTTTTCTTAC	7	9	-	stress respone	defense and stress responsiveness
TmC2H2_5	Tremella_mesenterica	ARE	AAACCA	357	6	-	stress respone	anaerobic induction
TmC2H2_5	Tremella_mesenterica	MYC	CAATTG	1975	6	-	stress respone	MYC binding site
TmC2H2_5	Tremella_mesenterica	W box	TTGACC	574	6	+	stress respone	Fungal elicitor responsive element;wound responsive
TmC2H2_5	Tremella_mesenterica	W box	TTGACC	609	6	-	stress respone	Fungal elicitor responsive element;wound responsive
TmC2H2_5	Tremella_mesenterica	TCCC-motif	TCTCCCT	188	7	+	light response	light responsiveness
TmC2H2_5	Tremella_mesenterica	G-box	CACGTG	1699	6	-	light response	light responsiveness
TmC2H2_5	Tremella_mesenterica	WRE3	CCACCT	678	6	+	stress respone	wound responsive element
TmC2H2_5	Tremella_mesenterica	WRE3	CCACCT	1020	6	-	stress respone	wound responsive element
TmC2H2_5	Tremella_mesenterica	WRE3	CCACCT	1641	6	+	stress respone	wound responsive element
TmC2H2_5	Tremella_mesenterica	CCAAT-box	CAACGG	1685	6	-	stress respone	MYBHv1 binding site
TmC2H2_5	Tremella_mesenterica	CAT-box	GCCACT	266	6	-	growth and development	meristem
TmC2H2_5	Tremella_mesenterica	CAT-box	GCCACT	346	6	-	growth and development	meristem
TsCC2H2_16	Termitomyces_sp._Cryptogamus	ABRE3a	TACGTG	1642	6	+	light response	light responsiveness
TsCC2H2_16	Termitomyces_sp._Cryptogamus	TGACG-motif	TGACG	793	5	-	hormone respone	MeJA-responsiveness
TsCC2H2_16	Termitomyces_sp._Cryptogamus	TGACG-motif	TGACG	844	5	+	hormone respone	MeJA-responsiveness
TsCC2H2_16	Termitomyces_sp._Cryptogamus	TGACG-motif	TGACG	990	5	+	hormone respone	MeJA-responsiveness
TsCC2H2_16	Termitomyces_sp._Cryptogamus	TGACG-motif	TGACG	1263	5	-	hormone respone	MeJA-responsiveness
TsCC2H2_16	Termitomyces_sp._Cryptogamus	DRE core	GCCGAC	159	6	+	stress respone	dehydration; low-temp; salt stresses
TsCC2H2_16	Termitomyces_sp._Cryptogamus	DRE core	GCCGAC	205	6	-	stress respone	dehydration; low-temp; salt stresses
TsCC2H2_16	Termitomyces_sp._Cryptogamus	STRE	AGGGG	764	5	-	stress respone	stress response element
TsCC2H2_16	Termitomyces_sp._Cryptogamus	STRE	AGGGG	883	5	-	stress respone	stress response element
TsCC2H2_16	Termitomyces_sp._Cryptogamus	STRE	AGGGG	1600	5	+	stress respone	stress response element
TsCC2H2_16	Termitomyces_sp._Cryptogamus	CGTCA-motif	CGTCA	793	5	+	hormone respone	MeJA-responsiveness
TsCC2H2_16	Termitomyces_sp._Cryptogamus	CGTCA-motif	CGTCA	844	5	-	hormone respone	MeJA-responsiveness
TsCC2H2_16	Termitomyces_sp._Cryptogamus	CGTCA-motif	CGTCA	990	5	-	hormone respone	MeJA-responsiveness
TsCC2H2_16	Termitomyces_sp._Cryptogamus	CGTCA-motif	CGTCA	1263	5	+	hormone respone	MeJA-responsiveness
TsCC2H2_16	Termitomyces_sp._Cryptogamus	ABRE	AACCCGG	549	7	+	hormone respone	abscisic acid responsiveness
TsCC2H2_16	Termitomyces_sp._Cryptogamus	ABRE	ACGTG	809	5	+	hormone respone	abscisic acid responsiveness
TsCC2H2_16	Termitomyces_sp._Cryptogamus	ABRE	ACGTG	1643	5	+	hormone respone	abscisic acid responsiveness
TsCC2H2_16	Termitomyces_sp._Cryptogamus	ABRE	GACACGTGGC	1760	9	-	hormone respone	abscisic acid responsiveness
TsCC2H2_16	Termitomyces_sp._Cryptogamus	ABRE	CACGTG	1762	6	-	hormone respone	abscisic acid responsiveness
TsCC2H2_16	Termitomyces_sp._Cryptogamus	ABRE	ACGTG	1763	5	+	hormone respone	abscisic acid responsiveness
TsCC2H2_16	Termitomyces_sp._Cryptogamus	TGA-element	AACGAC	1086	6	+	hormone respone	auxin responsiveness
TsCC2H2_16	Termitomyces_sp._Cryptogamus	as-1	TGACG	793	5	-	hormone respone	salicylic acid responsiveness
TsCC2H2_16	Termitomyces_sp._Cryptogamus	as-1	TGACG	844	5	+	hormone respone	salicylic acid responsiveness
TsCC2H2_16	Termitomyces_sp._Cryptogamus	as-1	TGACG	990	5	+	hormone respone	salicylic acid responsiveness
TsCC2H2_16	Termitomyces_sp._Cryptogamus	as-1	TGACG	1263	5	-	hormone respone	salicylic acid responsiveness
TsCC2H2_16	Termitomyces_sp._Cryptogamus	MYB	CAACCA	584	6	+	stress respone	MYB binding site
TsCC2H2_16	Termitomyces_sp._Cryptogamus	MYB	CAACAG	886	6	-	stress respone	MYB binding site
TsCC2H2_16	Termitomyces_sp._Cryptogamus	MYB	CAACCA	974	6	-	stress respone	MYB binding site
TsCC2H2_16	Termitomyces_sp._Cryptogamus	TCCC-motif	TCTCCCT	336	7	+	light response	light responsiveness
TsCC2H2_16	Termitomyces_sp._Cryptogamus	G-box	CACGTT	808	6	-	light response	light responsiveness
TsCC2H2_16	Termitomyces_sp._Cryptogamus	G-box	CACGTG	1762	6	-	light response	light responsiveness
TsCC2H2_16	Termitomyces_sp._Cryptogamus	LTR	CCGAAA	1583	6	-	stress respone	low-temperature responsiveness
TsCC2H2_16	Termitomyces_sp._Cryptogamus	LTR	CCGAAA	1783	6	+	stress respone	low-temperature responsiveness
TsCC2H2_16	Termitomyces_sp._Cryptogamus	CAT-box	GCCACT	256	6	+	growth and development	meristem
TsCC2H2_16	Termitomyces_sp._Cryptogamus	ATCT-motif	AATCTAATCC	31	9	+	light response	light responsiveness
TsCC2H2_16	Termitomyces_sp._Cryptogamus	TCT-motif	TCTTAC	364	6	-	light response	light responsiveness
TsCC2H2_16	Termitomyces_sp._Cryptogamus	TCT-motif	TCTTAC	1221	6	-	light response	light responsiveness
TsCC2H2_16	Termitomyces_sp._Cryptogamus	LAMP-element	CTTTATCA	190	8	+	light response	light responsiveness
TsCC2H2_16	Termitomyces_sp._Cryptogamus	G-box	CACGAC	124	6	-	light response	light responsiveness
TsCC2H2_16	Termitomyces_sp._Cryptogamus	G-box	CCACGTAA	1641	8	-	light response	light responsiveness
[truncated: 53,396 more rows]

## Sheet: Table S4. Replication types
Table S4. Replication types
GeneID	Type	Species
AbC2H2_1	Dispersed	Agaricus bisporus
AbC2H2_10	Singleton	Agaricus bisporus
AbC2H2_11	Proximal	Agaricus bisporus
AbC2H2_12	Singleton	Agaricus bisporus
AbC2H2_13	Dispersed	Agaricus bisporus
AbC2H2_14	Singleton	Agaricus bisporus					,,,,
AbC2H2_15	Proximal	Agaricus bisporus
AbC2H2_17	Singleton	Agaricus bisporus
AbC2H2_18	Singleton	Agaricus bisporus
AbC2H2_19	Dispersed	Agaricus bisporus
AbC2H2_2	Singleton	Agaricus bisporus
AbC2H2_20	Dispersed	Agaricus bisporus
AbC2H2_21	Singleton	Agaricus bisporus
AbC2H2_22	Dispersed	Agaricus bisporus
AbC2H2_23	Dispersed	Agaricus bisporus
AbC2H2_24	Proximal	Agaricus bisporus
AbC2H2_25	Dispersed	Agaricus bisporus
AbC2H2_26	Singleton	Agaricus bisporus
AbC2H2_27	Dispersed	Agaricus bisporus
AbC2H2_28	Dispersed	Agaricus bisporus
AbC2H2_3	Singleton	Agaricus bisporus
AbC2H2_30	Dispersed	Agaricus bisporus
AbC2H2_31	Singleton	Agaricus bisporus
AbC2H2_32	Singleton	Agaricus bisporus
AbC2H2_33	Dispersed	Agaricus bisporus
AbC2H2_4	Proximal	Agaricus bisporus
AbC2H2_5	Singleton	Agaricus bisporus
AbC2H2_6	Proximal	Agaricus bisporus
AbC2H2_7	Dispersed	Agaricus bisporus
AbC2H2_8	Singleton	Agaricus bisporus
AbC2H2_9	Singleton	Agaricus bisporus
AmC2H2_10	Tandme	Armillaria mellea
AmC2H2_11	Tandme	Armillaria mellea
AmC2H2_12	Dispersed	Armillaria mellea
AmC2H2_13	Singleton	Armillaria mellea
AmC2H2_14	Dispersed	Armillaria mellea
AmC2H2_15	Proximal	Armillaria mellea
AmC2H2_16	Dispersed	Armillaria mellea
AmC2H2_19	Tandme	Armillaria mellea
AmC2H2_20	Dispersed	Armillaria mellea
AmC2H2_22	Proximal	Armillaria mellea
AmC2H2_23	Proximal	Armillaria mellea
AmC2H2_24	Dispersed	Armillaria mellea
AmC2H2_25	Dispersed	Armillaria mellea
AmC2H2_26	Dispersed	Armillaria mellea
AmC2H2_27	Dispersed	Armillaria mellea
AmC2H2_28	Dispersed	Armillaria mellea
AmC2H2_29	Dispersed	Armillaria mellea
AmC2H2_3	Tandme	Armillaria mellea
AmC2H2_32	Dispersed	Armillaria mellea
AmC2H2_34	Dispersed	Armillaria mellea
AmC2H2_35	Dispersed	Armillaria mellea
AmC2H2_36	Singleton	Armillaria mellea
AmC2H2_37	Singleton	Armillaria mellea
AmC2H2_38	Dispersed	Armillaria mellea
AmC2H2_39	Singleton	Armillaria mellea
AmC2H2_4	Dispersed	Armillaria mellea
AmC2H2_40	Singleton	Armillaria mellea
AmC2H2_42	Proximal	Armillaria mellea
AmC2H2_44	Proximal	Armillaria mellea
AmC2H2_45	Dispersed	Armillaria mellea
AmC2H2_46	Dispersed	Armillaria mellea
AmC2H2_48	Singleton	Armillaria mellea
AmC2H2_49	Dispersed	Armillaria mellea
AmC2H2_5	Dispersed	Armillaria mellea
AmC2H2_50	Dispersed	Armillaria mellea
AmC2H2_51	Proximal	Armillaria mellea
AmC2H2_53	Dispersed	Armillaria mellea
AmC2H2_54	Dispersed	Armillaria mellea
AmC2H2_55	Dispersed	Armillaria mellea
AmC2H2_56	Dispersed	Armillaria mellea
AmC2H2_57	Dispersed	Armillaria mellea
AmC2H2_58	Dispersed	Armillaria mellea
AmC2H2_6	Singleton	Armillaria mellea
AmC2H2_60	Proximal	Armillaria mellea
AmC2H2_61	Proximal	Armillaria mellea
AmC2H2_62	Proximal	Armillaria mellea
AmC2H2_63	Singleton	Armillaria mellea
AmC2H2_65	Dispersed	Armillaria mellea
AmC2H2_7	Proximal	Armillaria mellea
AmC2H2_8	Singleton	Armillaria mellea
AmC2H2_9	Dispersed	Armillaria mellea
FhC2H2_1	Proximal	Fistulina hepatica
FhC2H2_11	Dispersed	Fistulina hepatica
FhC2H2_12	Proximal	Fistulina hepatica
FhC2H2_13	Proximal	Fistulina hepatica
FhC2H2_17	Singleton	Fistulina hepatica
FhC2H2_18	Singleton	Fistulina hepatica
FhC2H2_2	Singleton	Fistulina hepatica
FhC2H2_21	Dispersed	Fistulina hepatica
FhC2H2_24	Tandme	Fistulina hepatica
FhC2H2_25	Singleton	Fistulina hepatica
FhC2H2_26	Singleton	Fistulina hepatica
FhC2H2_27	Tandme	Fistulina hepatica
FhC2H2_28	Singleton	Fistulina hepatica
FhC2H2_3	Dispersed	Fistulina hepatica
FhC2H2_6	Singleton	Fistulina hepatica
FhC2H2_7	Dispersed	Fistulina hepatica
FhC2H2_9	Singleton	Fistulina hepatica
GfC2H2_1	Tandme	Grifola frondosa
GfC2H2_11	Tandme	Grifola frondosa
GfC2H2_12	Proximal	Grifola frondosa
GfC2H2_13	Singleton	Grifola frondosa
GfC2H2_14	Singleton	Grifola frondosa
GfC2H2_15	Proximal	Grifola frondosa
GfC2H2_16	Singleton	Grifola frondosa
GfC2H2_18	Singleton	Grifola frondosa
GfC2H2_19	Singleton	Grifola frondosa
GfC2H2_2	Dispersed	Grifola frondosa
GfC2H2_20	Proximal	Grifola frondosa
GfC2H2_21	Singleton	Grifola frondosa
GfC2H2_22	Dispersed	Grifola frondosa
GfC2H2_23	Dispersed	Grifola frondosa
GfC2H2_25	Tandme	Grifola frondosa
GfC2H2_26	Singleton	Grifola frondosa
GfC2H2_27	Singleton	Grifola frondosa
GfC2H2_28	Singleton	Grifola frondosa
GfC2H2_29	Tandme	Grifola frondosa
GfC2H2_3	Singleton	Grifola frondosa
GfC2H2_30	Dispersed	Grifola frondosa
GfC2H2_31	Dispersed	Grifola frondosa
GfC2H2_32	Dispersed	Grifola frondosa
GfC2H2_33	Dispersed	Grifola frondosa
GfC2H2_34	Proximal	Grifola frondosa
GfC2H2_35	Dispersed	Grifola frondosa
GfC2H2_4	Singleton	Grifola frondosa
GfC2H2_5	Proximal	Grifola frondosa
GfC2H2_6	Dispersed	Grifola frondosa
GfC2H2_7	Singleton	Grifola frondosa
GfC2H2_8	Singleton	Grifola frondosa
GfC2H2_9	Singleton	Grifola frondosa
GsC2H2_1	Proximal	Ganoderma sinense
GsC2H2_10	Singleton	Ganoderma sinense
GsC2H2_11	Singleton	Ganoderma sinense
GsC2H2_12	Proximal	Ganoderma sinense
GsC2H2_15	Singleton	Ganoderma sinense
GsC2H2_16	Proximal	Ganoderma sinense
GsC2H2_17	Singleton	Ganoderma sinense
GsC2H2_18	Dispersed	Ganoderma sinense
GsC2H2_19	Singleton	Ganoderma sinense
GsC2H2_2	Singleton	Ganoderma sinense
GsC2H2_20	Proximal	Ganoderma sinense
GsC2H2_21	Tandme	Ganoderma sinense
GsC2H2_22	Dispersed	Ganoderma sinense
GsC2H2_23	Singleton	Ganoderma sinense
GsC2H2_24	Singleton	Ganoderma sinense
GsC2H2_25	Tandme	Ganoderma sinense
GsC2H2_26	Proximal	Ganoderma sinense
GsC2H2_27	Singleton	Ganoderma sinense
GsC2H2_28	Dispersed	Ganoderma sinense
GsC2H2_29	Proximal	Ganoderma sinense
GsC2H2_3	Singleton	Ganoderma sinense
GsC2H2_30	Singleton	Ganoderma sinense
GsC2H2_31	Singleton	Ganoderma sinense
GsC2H2_32	Proximal	Ganoderma sinense
GsC2H2_33	Proximal	Ganoderma sinense
GsC2H2_34	Singleton	Ganoderma sinense
GsC2H2_35	Singleton	Ganoderma sinense
GsC2H2_36	Dispersed	Ganoderma sinense
GsC2H2_4	Singleton	Ganoderma sinense
GsC2H2_5	Tandme	Ganoderma sinense
GsC2H2_6	Dispersed	Ganoderma sinense
GsC2H2_7	Singleton	Ganoderma sinense
GsC2H2_8	Tandme	Ganoderma sinense
GsC2H2_9	Dispersed	Ganoderma sinense
HmC2H2_1	Dispersed	Hypsizygus marmoreus
HmC2H2_10	Proximal	Hypsizygus marmoreus
HmC2H2_11	Dispersed	Hypsizygus marmoreus
HmC2H2_12	Dispersed	Hypsizygus marmoreus
HmC2H2_13	Proximal	Hypsizygus marmoreus
HmC2H2_14	Singleton	Hypsizygus marmoreus
HmC2H2_15	Dispersed	Hypsizygus marmoreus
HmC2H2_16	Dispersed	Hypsizygus marmoreus
HmC2H2_17	Proximal	Hypsizygus marmoreus
HmC2H2_18	Dispersed	Hypsizygus marmoreus
HmC2H2_19	Singleton	Hypsizygus marmoreus
HmC2H2_2	Dispersed	Hypsizygus marmoreus
HmC2H2_20	Singleton	Hypsizygus marmoreus
HmC2H2_21	Singleton	Hypsizygus marmoreus
HmC2H2_22	Dispersed	Hypsizygus marmoreus
HmC2H2_23	Proximal	Hypsizygus marmoreus
HmC2H2_24	Singleton	Hypsizygus marmoreus
HmC2H2_25	Singleton	Hypsizygus marmoreus
HmC2H2_26	Dispersed	Hypsizygus marmoreus
HmC2H2_27	Singleton	Hypsizygus marmoreus
HmC2H2_28	Tandme	Hypsizygus marmoreus
HmC2H2_29	Dispersed	Hypsizygus marmoreus
HmC2H2_3	Dispersed	Hypsizygus marmoreus
HmC2H2_30	Dispersed	Hypsizygus marmoreus
HmC2H2_31	Singleton	Hypsizygus marmoreus
HmC2H2_32	Singleton	Hypsizygus marmoreus
HmC2H2_33	Proximal	Hypsizygus marmoreus
HmC2H2_34	Singleton	Hypsizygus marmoreus
HmC2H2_35	Singleton	Hypsizygus marmoreus
HmC2H2_36	Dispersed	Hypsizygus marmoreus
HmC2H2_37	Dispersed	Hypsizygus marmoreus
HmC2H2_38	Dispersed	Hypsizygus marmoreus
HmC2H2_39	Dispersed	Hypsizygus marmoreus
HmC2H2_4	Dispersed	Hypsizygus marmoreus
HmC2H2_40	Singleton	Hypsizygus marmoreus
HmC2H2_42	Singleton	Hypsizygus marmoreus
HmC2H2_43	Dispersed	Hypsizygus marmoreus
HmC2H2_44	Singleton	Hypsizygus marmoreus
HmC2H2_45	Tandme	Hypsizygus marmoreus
HmC2H2_5	Singleton	Hypsizygus marmoreus
HmC2H2_6	Singleton	Hypsizygus marmoreus
HmC2H2_7	Dispersed	Hypsizygus marmoreus
HmC2H2_8	Dispersed	Hypsizygus marmoreus
HmC2H2_9	Proximal	Hypsizygus marmoreus
IgC2H2_1	Singleton	Infundibulicybe gibba
IgC2H2_10	Singleton	Infundibulicybe gibba
IgC2H2_11	Dispersed	Infundibulicybe gibba
IgC2H2_12	Singleton	Infundibulicybe gibba
IgC2H2_13	Dispersed	Infundibulicybe gibba
IgC2H2_15	Dispersed	Infundibulicybe gibba
IgC2H2_16	Dispersed	Infundibulicybe gibba
IgC2H2_17	Proximal	Infundibulicybe gibba
IgC2H2_19	Singleton	Infundibulicybe gibba
IgC2H2_2	Singleton	Infundibulicybe gibba
IgC2H2_20	Tandme	Infundibulicybe gibba
IgC2H2_21	Singleton	Infundibulicybe gibba
IgC2H2_22	Singleton	Infundibulicybe gibba
IgC2H2_23	Proximal	Infundibulicybe gibba
IgC2H2_24	Singleton	Infundibulicybe gibba
IgC2H2_25	Singleton	Infundibulicybe gibba
IgC2H2_26	Singleton	Infundibulicybe gibba
IgC2H2_27	Dispersed	Infundibulicybe gibba
IgC2H2_28	Tandme	Infundibulicybe gibba
IgC2H2_3	Singleton	Infundibulicybe gibba
IgC2H2_30	Dispersed	Infundibulicybe gibba
IgC2H2_33	Dispersed	Infundibulicybe gibba
IgC2H2_34	Singleton	Infundibulicybe gibba
IgC2H2_35	Singleton	Infundibulicybe gibba
IgC2H2_36	Singleton	Infundibulicybe gibba
IgC2H2_37	Dispersed	Infundibulicybe gibba
IgC2H2_38	Dispersed	Infundibulicybe gibba
IgC2H2_6	Dispersed	Infundibulicybe gibba
IgC2H2_7	Dispersed	Infundibulicybe gibba
IgC2H2_9	Tandme	Infundibulicybe gibba
LbC2H2_10	Proximal	Laccaria bicolor
LbC2H2_12	Dispersed	Laccaria bicolor
LbC2H2_13	Proximal	Laccaria bicolor
LbC2H2_14	Singleton	Laccaria bicolor
LbC2H2_15	Proximal	Laccaria bicolor
LbC2H2_16	Dispersed	Laccaria bicolor
LbC2H2_17	Dispersed	Laccaria bicolor
LbC2H2_18	Dispersed	Laccaria bicolor
LbC2H2_19	Dispersed	Laccaria bicolor
LbC2H2_2	Dispersed	Laccaria bicolor
LbC2H2_20	Singleton	Laccaria bicolor
LbC2H2_21	Singleton	Laccaria bicolor
LbC2H2_22	Dispersed	Laccaria bicolor
LbC2H2_23	Dispersed	Laccaria bicolor
LbC2H2_24	Dispersed	Laccaria bicolor
LbC2H2_25	Tandme	Laccaria bicolor
LbC2H2_26	Proximal	Laccaria bicolor
LbC2H2_27	Proximal	Laccaria bicolor
LbC2H2_28	Dispersed	Laccaria bicolor
LbC2H2_29	Singleton	Laccaria bicolor
LbC2H2_3	Tandme	Laccaria bicolor
LbC2H2_30	Singleton	Laccaria bicolor
LbC2H2_31	Dispersed	Laccaria bicolor
LbC2H2_32	Singleton	Laccaria bicolor
LbC2H2_33	Dispersed	Laccaria bicolor
LbC2H2_34	Proximal	Laccaria bicolor
LbC2H2_35	Singleton	Laccaria bicolor
LbC2H2_36	Dispersed	Laccaria bicolor
LbC2H2_37	Tandme	Laccaria bicolor
LbC2H2_38	Singleton	Laccaria bicolor
LbC2H2_39	Dispersed	Laccaria bicolor
LbC2H2_4	Dispersed	Laccaria bicolor
LbC2H2_40	Tandme	Laccaria bicolor
LbC2H2_41	Dispersed	Laccaria bicolor
LbC2H2_42	Tandme	Laccaria bicolor
LbC2H2_43	Singleton	Laccaria bicolor
LbC2H2_44	Singleton	Laccaria bicolor
LbC2H2_5	Dispersed	Laccaria bicolor
LbC2H2_6	Dispersed	Laccaria bicolor
LbC2H2_7	Dispersed	Laccaria bicolor
LbC2H2_8	Dispersed	Laccaria bicolor
LbC2H2_9	Dispersed	Laccaria bicolor
LeC2H2_10	Dispersed	Lentinula edodes
LeC2H2_11	Singleton	Lentinula edodes
LeC2H2_12	Proximal	Lentinula edodes
LeC2H2_13	Dispersed	Lentinula edodes
LeC2H2_14	Singleton	Lentinula edodes
LeC2H2_15	Dispersed	Lentinula edodes
LeC2H2_16	Singleton	Lentinula edodes
LeC2H2_17	Dispersed	Lentinula edodes
LeC2H2_18	Dispersed	Lentinula edodes
LeC2H2_2	Dispersed	Lentinula edodes
LeC2H2_20	Dispersed	Lentinula edodes
LeC2H2_22	Proximal	Lentinula edodes
LeC2H2_23	Dispersed	Lentinula edodes
LeC2H2_24	Tandme	Lentinula edodes
LeC2H2_25	Singleton	Lentinula edodes
LeC2H2_27	Proximal	Lentinula edodes
LeC2H2_28	Singleton	Lentinula edodes
LeC2H2_29	Dispersed	Lentinula edodes
LeC2H2_3	Singleton	Lentinula edodes
LeC2H2_30	Singleton	Lentinula edodes
LeC2H2_31	Singleton	Lentinula edodes
LeC2H2_33	Dispersed	Lentinula edodes
LeC2H2_34	Dispersed	Lentinula edodes
LeC2H2_37	Tandme	Lentinula edodes
LeC2H2_38	Dispersed	Lentinula edodes
LeC2H2_39	Singleton	Lentinula edodes
LeC2H2_40	Dispersed	Lentinula edodes
LeC2H2_41	Dispersed	Lentinula edodes
LeC2H2_42	Dispersed	Lentinula edodes
LeC2H2_43	Proximal	Lentinula edodes
LeC2H2_44	Dispersed	Lentinula edodes
LeC2H2_46	Dispersed	Lentinula edodes
LeC2H2_47	Proximal	Lentinula edodes
LeC2H2_48	Proximal	Lentinula edodes
LeC2H2_5	Tandme	Lentinula edodes
LeC2H2_50	Singleton	Lentinula edodes
LeC2H2_51	Dispersed	Lentinula edodes
LeC2H2_52	Dispersed	Lentinula edodes
LeC2H2_53	Dispersed	Lentinula edodes
LeC2H2_54	Tandme	Lentinula edodes
LeC2H2_6	Dispersed	Lentinula edodes
LeC2H2_7	Dispersed	Lentinula edodes
LeC2H2_8	Proximal	Lentinula edodes
LeC2H2_9	Singleton	Lentinula edodes
LsC2H2_10	Dispersed	Lyophyllum shimeji
LsC2H2_11	Dispersed	Lyophyllum shimeji
LsC2H2_12	Dispersed	Lyophyllum shimeji
LsC2H2_13	Dispersed	Lyophyllum shimeji
LsC2H2_14	Dispersed	Lyophyllum shimeji
LsC2H2_15	Dispersed	Lyophyllum shimeji
LsC2H2_16	Singleton	Lyophyllum shimeji
LsC2H2_18	Dispersed	Lyophyllum shimeji
LsC2H2_19	Dispersed	Lyophyllum shimeji
LsC2H2_2	Dispersed	Lyophyllum shimeji
LsC2H2_20	Proximal	Lyophyllum shimeji
LsC2H2_21	Singleton	Lyophyllum shimeji
LsC2H2_22	Dispersed	Lyophyllum shimeji
LsC2H2_23	Singleton	Lyophyllum shimeji
LsC2H2_24	Dispersed	Lyophyllum shimeji
LsC2H2_26	Dispersed	Lyophyllum shimeji
LsC2H2_27	Proximal	Lyophyllum shimeji
LsC2H2_28	Singleton	Lyophyllum shimeji
LsC2H2_29	Dispersed	Lyophyllum shimeji
LsC2H2_3	Proximal	Lyophyllum shimeji
LsC2H2_30	Dispersed	Lyophyllum shimeji
LsC2H2_31	Dispersed	Lyophyllum shimeji
LsC2H2_32	Singleton	Lyophyllum shimeji
LsC2H2_33	Proximal	Lyophyllum shimeji
LsC2H2_34	Singleton	Lyophyllum shimeji
LsC2H2_35	Dispersed	Lyophyllum shimeji
LsC2H2_36	Singleton	Lyophyllum shimeji
LsC2H2_37	Dispersed	Lyophyllum shimeji
LsC2H2_38	Singleton	Lyophyllum shimeji
LsC2H2_39	Dispersed	Lyophyllum shimeji
LsC2H2_4	Dispersed	Lyophyllum shimeji
LsC2H2_40	Dispersed	Lyophyllum shimeji
LsC2H2_41	Dispersed	Lyophyllum shimeji
LsC2H2_42	Dispersed	Lyophyllum shimeji
LsC2H2_5	Singleton	Lyophyllum shimeji
LsC2H2_6	Singleton	Lyophyllum shimeji
LsC2H2_7	Dispersed	Lyophyllum shimeji
LsC2H2_8	Dispersed	Lyophyllum shimeji
LsC2H2_9	Dispersed	Lyophyllum shimeji
LtC2H2_1	Proximal	Lentinus tigrinus
LtC2H2_10	Singleton	Lentinus tigrinus
LtC2H2_11	Singleton	Lentinus tigrinus
LtC2H2_12	Dispersed	Lentinus tigrinus
LtC2H2_13	Singleton	Lentinus tigrinus
LtC2H2_14	Dispersed	Lentinus tigrinus
LtC2H2_15	Singleton	Lentinus tigrinus
LtC2H2_16	Singleton	Lentinus tigrinus
LtC2H2_17	Singleton	Lentinus tigrinus
LtC2H2_18	Dispersed	Lentinus tigrinus
LtC2H2_19	Proximal	Lentinus tigrinus
LtC2H2_2	Dispersed	Lentinus tigrinus
LtC2H2_20	Proximal	Lentinus tigrinus
LtC2H2_21	Proximal	Lentinus tigrinus
LtC2H2_22	Singleton	Lentinus tigrinus
LtC2H2_23	Dispersed	Lentinus tigrinus
LtC2H2_24	Singleton	Lentinus tigrinus
LtC2H2_25	Tandme	Lentinus tigrinus
LtC2H2_27	Dispersed	Lentinus tigrinus
LtC2H2_28	Dispersed	Lentinus tigrinus
LtC2H2_29	Tandme	Lentinus tigrinus
LtC2H2_3	Proximal	Lentinus tigrinus
LtC2H2_30	Dispersed	Lentinus tigrinus
LtC2H2_31	Singleton	Lentinus tigrinus
LtC2H2_32	Proximal	Lentinus tigrinus
LtC2H2_33	Tandme	Lentinus tigrinus
LtC2H2_35	Dispersed	Lentinus tigrinus
LtC2H2_36	Dispersed	Lentinus tigrinus
LtC2H2_37	Singleton	Lentinus tigrinus
LtC2H2_38	Singleton	Lentinus tigrinus
LtC2H2_39	Dispersed	Lentinus tigrinus
LtC2H2_4	Singleton	Lentinus tigrinus
LtC2H2_40	Singleton	Lentinus tigrinus
LtC2H2_41	Singleton	Lentinus tigrinus
LtC2H2_43	Dispersed	Lentinus tigrinus
LtC2H2_44	Proximal	Lentinus tigrinus
LtC2H2_45	Dispersed	Lentinus tigrinus
LtC2H2_46	Singleton	Lentinus tigrinus
LtC2H2_5	Proximal	Lentinus tigrinus
LtC2H2_6	Singleton	Lentinus tigrinus
LtC2H2_7	Proximal	Lentinus tigrinus
LtC2H2_8	Tandme	Lentinus tigrinus
LtC2H2_9	Proximal	Lentinus tigrinus
MiC2H2_1	Singleton	Microbotryum intermedium
MiC2H2_10	Dispersed	Microbotryum intermedium
MiC2H2_11	Singleton	Microbotryum intermedium
MiC2H2_12	Singleton	Microbotryum intermedium
MiC2H2_13	Dispersed	Microbotryum intermedium
MiC2H2_14	Singleton	Microbotryum intermedium
MiC2H2_15	Singleton	Microbotryum intermedium
MiC2H2_16	Singleton	Microbotryum intermedium
MiC2H2_17	Singleton	Microbotryum intermedium
MiC2H2_18	Singleton	Microbotryum intermedium
MiC2H2_19	Dispersed	Microbotryum intermedium
MiC2H2_2	Singleton	Microbotryum intermedium
MiC2H2_20	Singleton	Microbotryum intermedium
MiC2H2_21	Dispersed	Microbotryum intermedium
MiC2H2_22	Singleton	Microbotryum intermedium
MiC2H2_23	Dispersed	Microbotryum intermedium
MiC2H2_24	Dispersed	Microbotryum intermedium
MiC2H2_25	Dispersed	Microbotryum intermedium
MiC2H2_26	Singleton	Microbotryum intermedium
MiC2H2_28	Dispersed	Microbotryum intermedium
MiC2H2_3	Dispersed	Microbotryum intermedium
MiC2H2_4	Dispersed	Microbotryum intermedium
MiC2H2_5	Dispersed	Microbotryum intermedium
MiC2H2_6	Singleton	Microbotryum intermedium
MiC2H2_7	Dispersed	Microbotryum intermedium
MiC2H2_8	Singleton	Microbotryum intermedium
MiC2H2_9	Singleton	Microbotryum intermedium
MoC2H2_1	Proximal	Mixia osmundae
MoC2H2_10	Singleton	Mixia osmundae
MoC2H2_11	Dispersed	Mixia osmundae
MoC2H2_12	Singleton	Mixia osmundae
MoC2H2_13	Singleton	Mixia osmundae
MoC2H2_15	Singleton	Mixia osmundae
MoC2H2_16	Singleton	Mixia osmundae
MoC2H2_17	Dispersed	Mixia osmundae
MoC2H2_18	Singleton	Mixia osmundae
MoC2H2_19	Dispersed	Mixia osmundae
MoC2H2_2	Singleton	Mixia osmundae
MoC2H2_20	Singleton	Mixia osmundae
MoC2H2_21	Dispersed	Mixia osmundae
MoC2H2_22	Dispersed	Mixia osmundae
MoC2H2_23	Dispersed	Mixia osmundae
MoC2H2_24	Singleton	Mixia osmundae
MoC2H2_25	Singleton	Mixia osmundae
MoC2H2_3	Singleton	Mixia osmundae
MoC2H2_4	Singleton	Mixia osmundae
MoC2H2_5	Singleton	Mixia osmundae
MoC2H2_6	Singleton	Mixia osmundae
MoC2H2_7	Singleton	Mixia osmundae
MoC2H2_8	Singleton	Mixia osmundae
MoC2H2_9	Dispersed	Mixia osmundae
MsC2H2_1	Dispersed	Microbotryum silenes-dioicae
MsC2H2_10	Dispersed	Microbotryum silenes-dioicae
MsC2H2_11	Singleton	Microbotryum silenes-dioicae
MsC2H2_12	Singleton	Microbotryum silenes-dioicae
MsC2H2_13	Singleton	Microbotryum silenes-dioicae
MsC2H2_14	Dispersed	Microbotryum silenes-dioicae
MsC2H2_15	Singleton	Microbotryum silenes-dioicae
MsC2H2_16	Singleton	Microbotryum silenes-dioicae
MsC2H2_17	Singleton	Microbotryum silenes-dioicae
MsC2H2_18	Dispersed	Microbotryum silenes-dioicae
MsC2H2_19	Singleton	Microbotryum silenes-dioicae
MsC2H2_2	Dispersed	Microbotryum silenes-dioicae
MsC2H2_20	Singleton	Microbotryum silenes-dioicae
MsC2H2_21	Singleton	Microbotryum silenes-dioicae
MsC2H2_22	Singleton	Microbotryum silenes-dioicae
MsC2H2_23	Singleton	Microbotryum silenes-dioicae
MsC2H2_24	Dispersed	Microbotryum silenes-dioicae
MsC2H2_25	Singleton	Microbotryum silenes-dioicae
MsC2H2_26	Singleton	Microbotryum silenes-dioicae
MsC2H2_3	Dispersed	Microbotryum silenes-dioicae
MsC2H2_5	Dispersed	Microbotryum silenes-dioicae
MsC2H2_6	Dispersed	Microbotryum silenes-dioicae
MsC2H2_7	Singleton	Microbotryum silenes-dioicae
MsC2H2_8	Dispersed	Microbotryum silenes-dioicae
MsC2H2_9	Singleton	Microbotryum silenes-dioicae
PeC2H2_1	Dispersed	Pleurotus eryngii
PeC2H2_10	Tandme	Pleurotus eryngii
PeC2H2_11	Dispersed	Pleurotus eryngii
PeC2H2_12	Dispersed	Pleurotus eryngii
PeC2H2_13	Singleton	Pleurotus eryngii
PeC2H2_15	Proximal	Pleurotus eryngii
PeC2H2_16	Singleton	Pleurotus eryngii
PeC2H2_18	Dispersed	Pleurotus eryngii
PeC2H2_19	Tandme	Pleurotus eryngii
PeC2H2_20	Dispersed	Pleurotus eryngii
PeC2H2_21	Singleton	Pleurotus eryngii
PeC2H2_22	Dispersed	Pleurotus eryngii
PeC2H2_23	Singleton	Pleurotus eryngii
PeC2H2_24	Tandme	Pleurotus eryngii
PeC2H2_25	Dispersed	Pleurotus eryngii
PeC2H2_27	Singleton	Pleurotus eryngii
PeC2H2_29	Dispersed	Pleurotus eryngii
PeC2H2_3	Dispersed	Pleurotus eryngii
PeC2H2_30	Dispersed	Pleurotus eryngii
PeC2H2_32	Singleton	Pleurotus eryngii
PeC2H2_33	Singleton	Pleurotus eryngii
PeC2H2_34	Proximal	Pleurotus eryngii
PeC2H2_35	Dispersed	Pleurotus eryngii
PeC2H2_36	Dispersed	Pleurotus eryngii
PeC2H2_37	Dispersed	Pleurotus eryngii
PeC2H2_38	Proximal	Pleurotus eryngii
PeC2H2_39	Proximal	Pleurotus eryngii
PeC2H2_40	Tandme	Pleurotus eryngii
PeC2H2_41	Proximal	Pleurotus eryngii
PeC2H2_42	Singleton	Pleurotus eryngii
PeC2H2_43	Singleton	Pleurotus eryngii
PeC2H2_45	Proximal	Pleurotus eryngii
PeC2H2_46	Dispersed	Pleurotus eryngii
PeC2H2_47	Dispersed	Pleurotus eryngii
PeC2H2_48	Dispersed	Pleurotus eryngii
PeC2H2_49	Singleton	Pleurotus eryngii
PeC2H2_5	Singleton	Pleurotus eryngii
PeC2H2_50	Singleton	Pleurotus eryngii
PeC2H2_51	Dispersed	Pleurotus eryngii
PeC2H2_6	Dispersed	Pleurotus eryngii
PeC2H2_7	Singleton	Pleurotus eryngii
PeC2H2_8	Tandme	Pleurotus eryngii
PeC2H2_9	Dispersed	Pleurotus eryngii
PfC2H2_1	Singleton	Pseudozyma flocculosa
PfC2H2_11	Singleton	Pseudozyma flocculosa
PfC2H2_12	Singleton	Pseudozyma flocculosa
PfC2H2_13	Singleton	Pseudozyma flocculosa
PfC2H2_14	Dispersed	Pseudozyma flocculosa
PfC2H2_15	Singleton	Pseudozyma flocculosa
PfC2H2_16	Singleton	Pseudozyma flocculosa
PfC2H2_17	Singleton	Pseudozyma flocculosa
PfC2H2_18	Dispersed	Pseudozyma flocculosa
PfC2H2_19	Singleton	Pseudozyma flocculosa
PfC2H2_2	Dispersed	Pseudozyma flocculosa
PfC2H2_20	Singleton	Pseudozyma flocculosa
PfC2H2_21	Dispersed	Pseudozyma flocculosa
PfC2H2_22	Dispersed	Pseudozyma flocculosa
PfC2H2_23	Singleton	Pseudozyma flocculosa
PfC2H2_24	Dispersed	Pseudozyma flocculosa
PfC2H2_25	Dispersed	Pseudozyma flocculosa
PfC2H2_26	Dispersed	Pseudozyma flocculosa
PfC2H2_27	Dispersed	Pseudozyma flocculosa
PfC2H2_28	Singleton	Pseudozyma flocculosa
PfC2H2_29	Dispersed	Pseudozyma flocculosa
PfC2H2_3	Singleton	Pseudozyma flocculosa
PfC2H2_4	Singleton	Pseudozyma flocculosa
PfC2H2_5	Singleton	Pseudozyma flocculosa
PfC2H2_6	Singleton	Pseudozyma flocculosa
PfC2H2_7	Singleton	Pseudozyma flocculosa
PfC2H2_8	Singleton	Pseudozyma flocculosa
PfC2H2_9	Singleton	Pseudozyma flocculosa
PiC2H2_1	Dispersed	Paxilius involutus
PiC2H2_10	Proximal	Paxilius involutus
PiC2H2_12	Dispersed	Paxilius involutus
PiC2H2_13	Singleton	Paxilius involutus
PiC2H2_14	Proximal	Paxilius involutus
PiC2H2_15	Dispersed	Paxilius involutus
PiC2H2_16	Singleton	Paxilius involutus
PiC2H2_17	Dispersed	Paxilius involutus
PiC2H2_18	Dispersed	Paxilius involutus
PiC2H2_19	Singleton	Paxilius involutus
PiC2H2_2	Dispersed	Paxilius involutus
PiC2H2_20	Tandme	Paxilius involutus
PiC2H2_21	Dispersed	Paxilius involutus
PiC2H2_22	Dispersed	Paxilius involutus
PiC2H2_23	Dispersed	Paxilius involutus
PiC2H2_24	Singleton	Paxilius involutus
PiC2H2_26	Dispersed	Paxilius involutus
PiC2H2_27	Singleton	Paxilius involutus
PiC2H2_28	Dispersed	Paxilius involutus
PiC2H2_29	Dispersed	Paxilius involutus
PiC2H2_30	Singleton	Paxilius involutus
PiC2H2_31	Segmental	Paxilius involutus
PiC2H2_32	Segmental	Paxilius involutus
PiC2H2_34	Dispersed	Paxilius involutus
PiC2H2_35	Segmental	Paxilius involutus
PiC2H2_37	Proximal	Paxilius involutus
PiC2H2_38	Dispersed	Paxilius involutus
PiC2H2_39	Proximal	Paxilius involutus
PiC2H2_4	Singleton	Paxilius involutus
PiC2H2_40	Dispersed	Paxilius involutus
PiC2H2_41	Tandme	Paxilius involutus
PiC2H2_42	Singleton	Paxilius involutus
PiC2H2_43	Dispersed	Paxilius involutus
PiC2H2_44	Singleton	Paxilius involutus
PiC2H2_45	Dispersed	Paxilius involutus
PiC2H2_47	Dispersed	Paxilius involutus
PiC2H2_5	Singleton	Paxilius involutus
PiC2H2_6	Singleton	Paxilius involutus
PiC2H2_7	Dispersed	Paxilius involutus
PiC2H2_9	Dispersed	Paxilius involutus
PoC2H2_1	Proximal	Pleurotus ostreatus
PoC2H2_10	Singleton	Pleurotus ostreatus
PoC2H2_11	Tandme	Pleurotus ostreatus
PoC2H2_12	Tandme	Pleurotus ostreatus
PoC2H2_13	Proximal	Pleurotus ostreatus
PoC2H2_14	Dispersed	Pleurotus ostreatus
PoC2H2_15	Singleton	Pleurotus ostreatus
PoC2H2_16	Singleton	Pleurotus ostreatus
PoC2H2_17	Dispersed	Pleurotus ostreatus
PoC2H2_18	Proximal	Pleurotus ostreatus
PoC2H2_19	Singleton	Pleurotus ostreatus
PoC2H2_2	Tandme	Pleurotus ostreatus
PoC2H2_20	Dispersed	Pleurotus ostreatus
PoC2H2_22	Singleton	Pleurotus ostreatus
PoC2H2_23	Proximal	Pleurotus ostreatus
PoC2H2_24	Tandme	Pleurotus ostreatus
PoC2H2_25	Singleton	Pleurotus ostreatus
PoC2H2_26	Dispersed	Pleurotus ostreatus
PoC2H2_28	Dispersed	Pleurotus ostreatus
PoC2H2_29	Dispersed	Pleurotus ostreatus
PoC2H2_3	Singleton	Pleurotus ostreatus
PoC2H2_30	Proximal	Pleurotus ostreatus
PoC2H2_31	Proximal	Pleurotus ostreatus
PoC2H2_32	Dispersed	Pleurotus ostreatus
PoC2H2_33	Dispersed	Pleurotus ostreatus
PoC2H2_34	Dispersed	Pleurotus ostreatus
PoC2H2_35	Singleton	Pleurotus ostreatus
PoC2H2_36	Dispersed	Pleurotus ostreatus
PoC2H2_37	Singleton	Pleurotus ostreatus
PoC2H2_38	Dispersed	Pleurotus ostreatus
PoC2H2_39	Dispersed	Pleurotus ostreatus
PoC2H2_4	Proximal	Pleurotus ostreatus
PoC2H2_40	Singleton	Pleurotus ostreatus
PoC2H2_41	Tandme	Pleurotus ostreatus
PoC2H2_42	Singleton	Pleurotus ostreatus
PoC2H2_43	Singleton	Pleurotus ostreatus
PoC2H2_44	Proximal	Pleurotus ostreatus
PoC2H2_45	Dispersed	Pleurotus ostreatus
PoC2H2_46	Dispersed	Pleurotus ostreatus
PoC2H2_47	Tandme	Pleurotus ostreatus
PoC2H2_48	Dispersed	Pleurotus ostreatus
PoC2H2_49	Singleton	Pleurotus ostreatus
PoC2H2_5	Dispersed	Pleurotus ostreatus
PoC2H2_50	Dispersed	Pleurotus ostreatus
PoC2H2_51	Singleton	Pleurotus ostreatus
PoC2H2_52	Dispersed	Pleurotus ostreatus
PoC2H2_54	Tandme	Pleurotus ostreatus
PoC2H2_6	Singleton	Pleurotus ostreatus
PoC2H2_8	Dispersed	Pleurotus ostreatus
PoC2H2_9	Dispersed	Pleurotus ostreatus
SbC2H2_10	Dispersed	Sanghuangporus baumii
SbC2H2_11	Dispersed	Sanghuangporus baumii
SbC2H2_12	Singleton	Sanghuangporus baumii
SbC2H2_13	Dispersed	Sanghuangporus baumii
SbC2H2_14	Dispersed	Sanghuangporus baumii
SbC2H2_15	Singleton	Sanghuangporus baumii
SbC2H2_16	Dispersed	Sanghuangporus baumii
SbC2H2_17	Dispersed	Sanghuangporus baumii
SbC2H2_18	Singleton	Sanghuangporus baumii
SbC2H2_19	Dispersed	Sanghuangporus baumii
SbC2H2_2	Singleton	Sanghuangporus baumii
SbC2H2_20	Singleton	Sanghuangporus baumii
SbC2H2_21	Proximal	Sanghuangporus baumii
SbC2H2_22	Dispersed	Sanghuangporus baumii
SbC2H2_23	Dispersed	Sanghuangporus baumii
SbC2H2_24	Dispersed	Sanghuangporus baumii
SbC2H2_26	Singleton	Sanghuangporus baumii
SbC2H2_27	Dispersed	Sanghuangporus baumii
SbC2H2_29	Proximal	Sanghuangporus baumii
SbC2H2_3	Dispersed	Sanghuangporus baumii
SbC2H2_30	Proximal	Sanghuangporus baumii
SbC2H2_31	Dispersed	Sanghuangporus baumii
SbC2H2_4	Proximal	Sanghuangporus baumii
SbC2H2_5	Dispersed	Sanghuangporus baumii
SbC2H2_6	Proximal	Sanghuangporus baumii
SbC2H2_7	Singleton	Sanghuangporus baumii
SbC2H2_8	Dispersed	Sanghuangporus baumii
SbC2H2_9	Dispersed	Sanghuangporus baumii
ScC2H2_1	Dispersed	Schizophyllum commune
ScC2H2_10	Proximal	Schizophyllum commune
ScC2H2_11	Singleton	Schizophyllum commune
ScC2H2_12	Dispersed	Schizophyllum commune
ScC2H2_13	Dispersed	Schizophyllum commune
ScC2H2_14	Dispersed	Schizophyllum commune
ScC2H2_15	Dispersed	Schizophyllum commune
ScC2H2_16	Dispersed	Schizophyllum commune
ScC2H2_18	Dispersed	Schizophyllum commune
ScC2H2_19	Dispersed	Schizophyllum commune
ScC2H2_2	Tandme	Schizophyllum commune
ScC2H2_20	Singleton	Schizophyllum commune
ScC2H2_21	Dispersed	Schizophyllum commune
ScC2H2_23	Singleton	Schizophyllum commune
[truncated: 346 more rows]

## Sheet: Table S5. Collinearity analysis
Table S5. Collinearity and Ka/ks analysis
[truncated: 6,956 more rows]

[truncated: 1 more sheets: Table S6. Collinearity network-]
